# Supplementary material for: Pesticide prioritization based on risk and model diet proposals for assessing cumulative exposure to pesticide residues in the Brazilian population through food consumption
Source: Pest Manag Sci. 2026 Jan 13;82(4):3853–73. doi: 10.1002/ps.70507 (PMC12976163; doi:10.1002/ps.70507)
Supplement: Supplementary file 1 — Table S1. Pesticide risk matrix. [file PS-82-3853-s001.xlsx]

## Sheet: Plan1
Supplemntary Information for: "Pesticide prioritization based on risk and model diet proposals for assessing cumulative exposure to pesticide residues in the Brazilian population through food consumption"
Bianca Figueiredo de Mendonça Pereira; Bernardete Ferraz Spisso*
*Corresponding author: Bernardete Ferraz Spisso, Ph.D. (bernardete.spisso@fiocruz.br)
Table S1. Pesticide risk matrix.
					FACTOR A		FACTOR B			FACTOR C	FACTOR D				FACTOR E	TOTAL SCORE
ACTIVE INGREDIENT	CAS NUMBER	MOLECULAR FORMULA	CROP	MRL (mg kg⁻¹)	ADI (mg kg⁻¹ b.w.)	SCORE A	WHO	HHPs - PAN	SCORE B	CONSUMPTION	MAPA_PNCRC AN_VEG	ANVISA_PARA	VIGIAGUA	SCORE D	MOST SOLD
CHLORPYRIFOS	2921-88-2	C9H11Cl3NO3PS	BANANA	0.01	0.01	3	3	2	5	3	1	1	1	3	4	168
CHLORPYRIFOS	2921-88-2	C9H11Cl3NO3PS	POTATO	1	0.01	3	3	2	5	3	1	1	1	3	4	168
CHLORPYRIFOS	2921-88-2	C9H11Cl3NO3PS	CITROS	2	0.01	3	3	2	5	3	1	1	1	3	4	168
2,4-D	94-75-7	C8H6Cl2O3	RICE	0.2	0.01	3	3	1	4	4	0	0	1	1	4	140
METHOMYL	16752-77-5	C5H10N2O2S	RICE	0.2	0.02	3	4	0	4	4	0	1	0	1	4	140
FIPRONIL	120068-37-3	C12H4Cl2F6N4OS	RICE	0.01	0.0002	4	3	1	4	4	1	0	0	1	3	128
LAMBDA-CYHALOTHRIN	91465-08-6	C23H19ClF3NO3	RICE	1	0.05	3	3	2	5	4	0	1	0	1	3	128
BIFENTHRIN	82657-04-3	C23H22ClF3O2	RICE	1.5	0.02	3	3	2	5	4	0	1	0	1	3	128
GLYPHOSATE	1071-83-6	C3H8NO5P	RICE	0.2	0.5	2	2	1	3	4	0	1	1	2	4	120
ABAMECTIN	71751-41-2	C48H72O14 (B1a)	POTATO	0.01	0.0006	4	4	2	6	3	1	1	0	2	2	120
ACEPHATE	30560-19-1	C4H10NO3PS	POTATO	0.2	0.0012	4	3	1	4	3	0	1	0	1	4	120
ABAMECTIN	71751-41-2	C48H72O14 (B1a)	CITROS	0.005	0.0006	4	4	2	6	3	1	1	0	2	2	120
ACEPHATE	30560-19-1	C4H10NO3PS	CITROS	0.2	0.0012	4	3	1	4	3	0	1	0	1	4	120
ABAMECTIN	71751-41-2	C48H72O14 (B1a)	TOMATO	0.01	0.0006	4	4	2	6	3	1	1	0	2	2	120
ACEPHATE	30560-19-1	C4H10NO3PS	TOMATO	0.02	0.0012	4	3	1	4	3	0	1	0	1	4	120
THIAMETHOXAM	153719-23-4	C8H10ClN5O3S	RICE	1	0.02	3	3	1	4	4	0	1	0	1	3	112
IMIDACLOPRID	138261-41-3	C9H10ClN5O2	RICE	2	0.05	3	3	1	4	4	0	1	0	1	3	112
CHLORPYRIFOS	2921-88-2	C9H11Cl3NO3PS	COFFEE	0.15	0.01	3	3	2	5	2	1	1	1	3	4	112
CHLORPYRIFOS	2921-88-2	C9H11Cl3NO3PS	BEAN	0.1	0.01	3	3	2	5	2	1	1	1	3	4	112
CHLORPYRIFOS	2921-88-2	C9H11Cl3NO3PS	BEANS	0.1	0.01	3	3	2	5	2	1	1	1	3	4	112
CHLORPYRIFOS	2921-88-2	C9H11Cl3NO3PS	APPLE	1	0.01	3	3	2	5	2	1	1	1	3	4	112
CHLORPYRIFOS	2921-88-2	C9H11Cl3NO3PS	SOYBEAN	0.01	0.01	3	3	2	5	2	1	1	1	3	4	112
CHLORPYRIFOS	2921-88-2	C9H11Cl3NO3PS	WHEAT	0.2	0.01	3	3	2	5	2	1	1	1	3	4	112
PROFENOFOS	41198-08-7	C11H15BrClO3PS	POTATO	0.05	0.01	3	3	1	4	3	0	1	1	2	3	105
METHOMYL	16752-77-5	C5H10N2O2S	POTATO	0.1	0.02	3	4	0	4	3	0	1	0	1	4	105
METHOMYL	16752-77-5	C5H10N2O2S	CITROS	0.01	0.02	3	4	0	4	3	0	1	0	1	4	105
2,4-D	94-75-7	C8H6Cl2O3	CITROS	2	0.01	3	3	1	4	3	0	0	1	1	4	105
METHOMYL	16752-77-5	C5H10N2O2S	TOMATO	1	0.02	3	4	0	4	3	0	1	0	1	4	105
PROFENOFOS	41198-08-7	C11H15BrClO3PS	TOMATO	2	0.01	3	3	1	4	3	0	1	1	2	3	105
MANCOZEB	8018-01-07	(C4H6N2S4Mn)x (Zn)y	RICE	0.8	0.03	3	1	1	2	4	0	1	0	1	4	100
TRIFLURALIN	1582-09-8	C13H16F3N3O4	RICE	0.05	0.024	3	1	2	3	4	0	0	1	1	3	96
ACETAMIPRID	135410-20-7	C10H11ClN4	RICE	3	0.024	3	3	0	3	4	0	1	0	1	3	96
CHLOROTHALONIL	1897-45-6	C8Cl4N2	RICE	4	0.03	3	1	2	3	4	0	0	0	0	4	96
TEBUCONAZOLE	107534-96-3	C16H22ClN3O	RICE	6	0.03	3	3	2	5	4	0	0	0	0	3	96
MALATHION	121-75-5	C10H19O6PS2	RICE	8	0.3	2	2	2	4	4	0	0	0	0	4	96
BIFENTHRIN	82657-04-3	C23H22ClF3O2	BANANA	0.02	0.02	3	3	2	5	3	0	1	0	1	3	96
BIFENTHRIN	82657-04-3	C23H22ClF3O2	POTATO	0.03	0.02	3	3	2	5	3	0	1	0	1	3	96
LAMBDA-CYHALOTHRIN	91465-08-6	C23H19ClF3NO3	POTATO	0.05	0.05	3	3	2	5	3	0	1	0	1	3	96
FIPRONIL	120068-37-3	C12H4Cl2F6N4OS	POTATO	0.05	0.0002	4	3	1	4	3	1	0	0	1	3	96
BIFENTHRIN	82657-04-3	C23H22ClF3O2	CITROS	0.15	0.02	3	3	2	5	3	0	1	0	1	3	96
LAMBDA-CYHALOTHRIN	91465-08-6	C23H19ClF3NO3	CITROS	1	0.05	3	3	2	5	3	0	1	0	1	3	96
LAMBDA-CYHALOTHRIN	91465-08-6	C23H19ClF3NO3	TOMATO	0.05	0.05	3	3	2	5	3	0	1	0	1	3	96
BIFENTHRIN	82657-04-3	C23H22ClF3O2	TOMATO	0.4	0.02	3	3	2	5	3	0	1	0	1	3	96
GLYPHOSATE	1071-83-6	C3H8NO5P	BANANA	0.02	0.5	2	2	1	3	3	0	1	1	2	4	90
GLYPHOSATE	1071-83-6	C3H8NO5P	CITROS	0.2	0.5	2	2	1	3	3	0	1	1	2	4	90
CYPROCONAZOLE	94361-06-5	C15H18ClN3O	RICE	1	0.01	3	3	1	4	4	0	0	0	0	3	84
GLUFOSINATE-AMONIUM	77182-82-2	C5H15N2O4P	BANANA	0.05	0.02	3	3	1	4	3	0	0	0	0	4	84
IMIDACLOPRID	138261-41-3	C9H10ClN5O2	BANANA	0.1	0.05	3	3	1	4	3	0	1	0	1	3	84
THIAMETHOXAM	153719-23-4	C8H10ClN5O3S	POTATO	0.02	0.02	3	3	1	4	3	0	1	0	1	3	84
IMIDACLOPRID	138261-41-3	C9H10ClN5O2	POTATO	0.05	0.05	3	3	1	4	3	0	1	0	1	3	84
CHLORFENAPYR	122453-73-0	C15H11BrClF3N2O	POTATO	0.05	0.03	3	3	1	4	3	0	1	0	1	3	84
GLUFOSINATE-AMONIUM	77182-82-2	C5H15N2O4P	POTATO	0.05	0.02	3	3	1	4	3	0	0	0	0	4	84
GLUFOSINATE-AMONIUM	77182-82-2	C5H15N2O4P	CITROS	0.1	0.02	3	3	1	4	3	0	0	0	0	4	84
CHLORFENAPYR	122453-73-0	C15H11BrClF3N2O	CITROS	0.5	0.03	3	3	1	4	3	0	1	0	1	3	84
THIAMETHOXAM	153719-23-4	C8H10ClN5O3S	CITROS	1	0.02	3	3	1	4	3	0	1	0	1	3	84
IMIDACLOPRID	138261-41-3	C9H10ClN5O2	CITROS	2	0.05	3	3	1	4	3	0	1	0	1	3	84
IMIDACLOPRID	138261-41-3	C9H10ClN5O2	TOMATO	0.5	0.05	3	3	1	4	3	0	1	0	1	3	84
THIAMETHOXAM	153719-23-4	C8H10ClN5O3S	TOMATO	1	0.02	3	3	1	4	3	0	1	0	1	3	84
CHLORFENAPYR	122453-73-0	C15H11BrClF3N2O	TOMATO	1.5	0.03	3	3	1	4	3	0	1	0	1	3	84
S-METOLACHLOR	87392-12-9	C15H22ClNO2	RICE	0.01	0.1	3	1	0	1	4	0	0	1	1	4	80
CARBENDAZIM	10605-21-7	C9H9N3O2	RICE	0.05	0.02	3	1	1	2	4	0	1	0	1	3	80
ETHEPHON	16672-87-0	C2H6ClO3P	RICE	0.2	0.05	3	2	0	2	4	0	1	0	1	3	80
ABAMECTIN	71751-41-2	C48H72O14 (B1a)	COFFEE	0.002	0.0006	4	4	2	6	2	1	1	0	2	2	80
ABAMECTIN	71751-41-2	C48H72O14 (B1a)	SUGARCANE	0.005	0.0006	4	4	2	6	2	1	1	0	2	2	80
ABAMECTIN	71751-41-2	C48H72O14 (B1a)	ONION	0.02	0.0006	4	4	2	6	2	1	1	0	2	2	80
ACEPHATE	30560-19-1	C4H10NO3PS	ONION	0.15	0.0012	4	3	1	4	2	0	1	0	1	4	80
ABAMECTIN	71751-41-2	C48H72O14 (B1a)	BEAN	0.01	0.0006	4	4	2	6	2	1	1	0	2	2	80
ACEPHATE	30560-19-1	C4H10NO3PS	BEAN	0.02	0.0012	4	3	1	4	2	0	1	0	1	4	80
ABAMECTIN	71751-41-2	C48H72O14 (B1a)	GREEN BEAN	0.01	0.0006	4	4	2	6	2	1	1	0	2	2	80
ABAMECTIN	71751-41-2	C48H72O14 (B1a)	APPLE	0.01	0.0006	4	4	2	6	2	1	1	0	2	2	80
ABAMECTIN	71751-41-2	C48H72O14 (B1a)	WATERMELON	0.01	0.0006	4	4	2	6	2	1	1	0	2	2	80
ABAMECTIN	71751-41-2	C48H72O14 (B1a)	SOYBEAN	0.01	0.0006	4	4	2	6	2	1	1	0	2	2	80
ACEPHATE	30560-19-1	C4H10NO3PS	SOYBEAN	0.02	0.0012	4	3	1	4	2	0	1	0	1	4	80
MANCOZEB	8018-01-07	(C4H6N2S4Mn)x (Zn)y	BANANA	3	0.03	3	1	1	2	3	0	1	0	1	4	75
MANCOZEB	8018-01-07	(C4H6N2S4Mn)x (Zn)y	POTATO	1	0.03	3	1	1	2	3	0	1	0	1	4	75
MANCOZEB	8018-01-07	(C4H6N2S4Mn)x (Zn)y	CITROS	2	0.03	3	1	1	2	3	0	1	0	1	4	75
MANCOZEB	8018-01-07	(C4H6N2S4Mn)x (Zn)y	TOMATO	2	0.03	3	1	1	2	3	0	1	0	1	4	75
TRICLOPYR BUTOTYL	64700-56-7	C13H16Cl3NO4	RICE	0.05	0.03	3	3	0	3	4	0	0	0	0	3	72
CLOMAZONE	81777-89-1	C12H14ClNO2	RICE	0.1	0.04	3	3	0	3	4	0	0	0	0	3	72
DIURON	330-54-1	C9H10Cl2N2O	BANANA	0.1	0.007	3	2	1	3	3	0	0	1	1	3	72
TEBUCONAZOLE	107534-96-3	C16H22ClN3O	BANANA	0.7	0.03	3	3	2	5	3	0	0	0	0	3	72
CHLOROTHALONIL	1897-45-6	C8Cl4N2	BANANA	3	0.03	3	1	2	3	3	0	0	0	0	4	72
COPPER-BASED COMPOUNDS	-	-	BANANA	Not established	0.15	3	3	2	5	3	0	0	0	0	3	72
CHLOROTHALONIL	1897-45-6	C8Cl4N2	POTATO	0.1	0.03	3	1	2	3	3	0	0	0	0	4	72
TEBUCONAZOLE	107534-96-3	C16H22ClN3O	POTATO	0.1	0.03	3	3	2	5	3	0	0	0	0	3	72
ACETAMIPRID	135410-20-7	C10H11ClN4	POTATO	0.5	0.024	3	3	0	3	3	0	1	0	1	3	72
TRIFLURALIN	1582-09-8	C13H16F3N3O4	CITROS	0.05	0.024	3	1	2	3	3	0	0	1	1	3	72
DIURON	330-54-1	C9H10Cl2N2O	CITROS	0.1	0.007	3	2	1	3	3	0	0	1	1	3	72
CHLOROTHALONIL	1897-45-6	C8Cl4N2	CITROS	0.5	0.03	3	1	2	3	3	0	0	0	0	4	72
ACETAMIPRID	135410-20-7	C10H11ClN4	CITROS	0.9	0.024	3	3	0	3	3	0	1	0	1	3	72
MALATHION	121-75-5	C10H19O6PS2	CITROS	4	0.3	2	2	2	4	3	0	0	0	0	4	72
TEBUCONAZOLE	107534-96-3	C16H22ClN3O	CITROS	5	0.03	3	3	2	5	3	0	0	0	0	3	72
COPPER-BASED COMPOUNDS	-	-	CITROS	Not established	0.15	3	3	2	5	3	0	0	0	0	3	72
TRIFLURALIN	1582-09-8	C13H16F3N3O4	TOMATO	0.05	0.024	3	1	2	3	3	0	0	1	1	3	72
TEBUCONAZOLE	107534-96-3	C16H22ClN3O	TOMATO	0.3	0.03	3	3	2	5	3	0	0	0	0	3	72
ACETAMIPRID	135410-20-7	C10H11ClN4	TOMATO	0.5	0.024	3	3	0	3	3	0	1	0	1	3	72
CHLOROTHALONIL	1897-45-6	C8Cl4N2	TOMATO	3	0.03	3	1	2	3	3	0	0	0	0	4	72
MALATHION	121-75-5	C10H19O6PS2	TOMATO	3	0.3	2	2	2	4	3	0	0	0	0	4	72
COPPER-BASED COMPOUNDS	-	-	TOMATO	Not established	0.15	3	3	2	5	3	0	0	0	0	3	72
PROFENOFOS	41198-08-7	C11H15BrClO3PS	BROCCOLI	0.05	0.01	3	3	1	4	2	0	1	1	2	3	70
METHOMYL	16752-77-5	C5H10N2O2S	BROCCOLI	3	0.02	3	4	0	4	2	0	1	0	1	4	70
PROFENOFOS	41198-08-7	C11H15BrClO3PS	COFFEE	0.07	0.01	3	3	1	4	2	0	1	1	2	3	70
METHOMYL	16752-77-5	C5H10N2O2S	COFFEE	0.1	0.02	3	4	0	4	2	0	1	0	1	4	70
2,4-D	94-75-7	C8H6Cl2O3	COFFEE	0.1	0.01	3	3	1	4	2	0	0	1	1	4	70
METHOMYL	16752-77-5	C5H10N2O2S	SUGARCANE	0.01	0.02	3	4	0	4	2	0	1	0	1	4	70
2,4-D	94-75-7	C8H6Cl2O3	SUGARCANE	0.1	0.01	3	3	1	4	2	0	0	1	1	4	70
PROFENOFOS	41198-08-7	C11H15BrClO3PS	ONION	0.05	0.01	3	3	1	4	2	0	1	1	2	3	70
METHOMYL	16752-77-5	C5H10N2O2S	BEAN	0.05	0.02	3	4	0	4	2	0	1	0	1	4	70
PROFENOFOS	41198-08-7	C11H15BrClO3PS	BEAN	0.1	0.01	3	3	1	4	2	0	1	1	2	3	70
PROFENOFOS	41198-08-7	C11H15BrClO3PS	COWPEA	0.1	0.01	3	3	1	4	2	0	1	1	2	3	70
PROFENOFOS	41198-08-7	C11H15BrClO3PS	FAVA BEAN	0.1	0.01	3	3	1	4	2	0	1	1	2	3	70
PROFENOFOS	41198-08-7	C11H15BrClO3PS	GREEN BEAN	0.1	0.01	3	3	1	4	2	0	1	1	2	3	70
PROFENOFOS	41198-08-7	C11H15BrClO3PS	CASSAVA	0.01	0.01	3	3	1	4	2	0	1	1	2	3	70
METHOMYL	16752-77-5	C5H10N2O2S	WATERMELON	0.01	0.02	3	4	0	4	2	0	1	0	1	4	70
PROFENOFOS	41198-08-7	C11H15BrClO3PS	WATERMELON	0.05	0.01	3	3	1	4	2	0	1	1	2	3	70
METHOMYL	16752-77-5	C5H10N2O2S	SOYBEAN	0.1	0.02	3	4	0	4	2	0	1	0	1	4	70
2,4-D	94-75-7	C8H6Cl2O3	SOYBEAN	0.1	0.01	3	3	1	4	2	0	0	1	1	4	70
PROFENOFOS	41198-08-7	C11H15BrClO3PS	SOYBEAN	0.2	0.01	3	3	1	4	2	0	1	1	2	3	70
METHOMYL	16752-77-5	C5H10N2O2S	WHEAT	0.1	0.02	3	4	0	4	2	0	1	0	1	4	70
2,4-D	94-75-7	C8H6Cl2O3	WHEAT	0.2	0.01	3	3	1	4	2	0	0	1	1	4	70
PROFENOFOS	41198-08-7	C11H15BrClO3PS	WHEAT	0.5	0.01	3	3	1	4	2	0	1	1	2	3	70
THIODICARB	59669-26-0	C10H18N4O4S3	RICE	0.1	0.03	3	3	2	5	4	0	0	0	0	2	64
FENPROPATHRIN	39515-41-8	C22H23NO3	RICE	0.4	0.03	3	3	2	5	4	0	0	0	0	2	64
PERMETHRIN	52645-53-1	C21H20Cl2O3	RICE	1	0.05	3	3	2	5	4	0	0	1	1	1	64
DELTAMETHRIN	52918-63-5	C22H19Br2NO3	RICE	1	0.01	3	3	2	5	4	0	1	0	1	1	64
PYRACLOSTROBIN	175013-18-0	C19H18ClN3O4	RICE	1.5	0.04	3	1	0	1	4	0	1	0	1	3	64
ZETA-CYPERMETHRIN	1315501-18-8	C22H19Cl2NO3	RICE	2	0.005	3	3	2	5	4	0	0	0	0	2	64
LAMBDA-CYHALOTHRIN	91465-08-6	C23H19ClF3NO3	BROCCOLI	0.1	0.05	3	3	2	5	2	0	1	0	1	3	64
BIFENTHRIN	82657-04-3	C23H22ClF3O2	BROCCOLI	0.6	0.02	3	3	2	5	2	0	1	0	1	3	64
LAMBDA-CYHALOTHRIN	91465-08-6	C23H19ClF3NO3	COFFEE	0.05	0.05	3	3	2	5	2	0	1	0	1	3	64
BIFENTHRIN	82657-04-3	C23H22ClF3O2	COFFEE	0.06	0.02	3	3	2	5	2	0	1	0	1	3	64
FIPRONIL	120068-37-3	C12H4Cl2F6N4OS	SUGARCANE	0.03	0.0002	4	3	1	4	2	1	0	0	1	3	64
BIFENTHRIN	82657-04-3	C23H22ClF3O2	SUGARCANE	0.15	0.02	3	3	2	5	2	0	1	0	1	3	64
LAMBDA-CYHALOTHRIN	91465-08-6	C23H19ClF3NO3	SUGARCANE	0.5	0.05	3	3	2	5	2	0	1	0	1	3	64
BIFENTHRIN	82657-04-3	C23H22ClF3O2	ONION	0.05	0.02	3	3	2	5	2	0	1	0	1	3	64
LAMBDA-CYHALOTHRIN	91465-08-6	C23H19ClF3NO3	ONION	0.05	0.05	3	3	2	5	2	0	1	0	1	3	64
FIPRONIL	120068-37-3	C12H4Cl2F6N4OS	BEAN	0.01	0.0002	4	3	1	4	2	1	0	0	1	3	64
LAMBDA-CYHALOTHRIN	91465-08-6	C23H19ClF3NO3	BEAN	0.05	0.05	3	3	2	5	2	0	1	0	1	3	64
BIFENTHRIN	82657-04-3	C23H22ClF3O2	BEAN	0.5	0.02	3	3	2	5	2	0	1	0	1	3	64
FIPRONIL	120068-37-3	C12H4Cl2F6N4OS	BEANS	0.01	0.0002	4	3	1	4	2	1	0	0	1	3	64
LAMBDA-CYHALOTHRIN	91465-08-6	C23H19ClF3NO3	BEANS	0.05	0.05	3	3	2	5	2	0	1	0	1	3	64
BIFENTHRIN	82657-04-3	C23H22ClF3O2	BEANS	0.5	0.02	3	3	2	5	2	0	1	0	1	3	64
BIFENTHRIN	82657-04-3	C23H22ClF3O2	APPLE	0.4	0.02	3	3	2	5	2	0	1	0	1	3	64
LAMBDA-CYHALOTHRIN	91465-08-6	C23H19ClF3NO3	CASSAVA	0.05	0.05	3	3	2	5	2	0	1	0	1	3	64
BIFENTHRIN	82657-04-3	C23H22ClF3O2	CASSAVA	0.08	0.02	3	3	2	5	2	0	1	0	1	3	64
LAMBDA-CYHALOTHRIN	91465-08-6	C23H19ClF3NO3	WATERMELON	0.05	0.05	3	3	2	5	2	0	1	0	1	3	64
BIFENTHRIN	82657-04-3	C23H22ClF3O2	WATERMELON	0.05	0.02	3	3	2	5	2	0	1	0	1	3	64
FIPRONIL	120068-37-3	C12H4Cl2F6N4OS	SOYBEAN	0.01	0.0002	4	3	1	4	2	1	0	0	1	3	64
BIFENTHRIN	82657-04-3	C23H22ClF3O2	SOYBEAN	0.02	0.02	3	3	2	5	2	0	1	0	1	3	64
LAMBDA-CYHALOTHRIN	91465-08-6	C23H19ClF3NO3	SOYBEAN	0.05	0.05	3	3	2	5	2	0	1	0	1	3	64
FIPRONIL	120068-37-3	C12H4Cl2F6N4OS	WHEAT	0.01	0.0002	4	3	1	4	2	1	0	0	1	3	64
LAMBDA-CYHALOTHRIN	91465-08-6	C23H19ClF3NO3	WHEAT	0.5	0.05	3	3	2	5	2	0	1	0	1	3	64
BIFENTHRIN	82657-04-3	C23H22ClF3O2	WHEAT	2	0.02	3	3	2	5	2	0	1	0	1	3	64
PROPARGITE	2312-35-8	C19H26O4S	CITROS	5	0.01	3	2	2	4	3	0	1	0	1	2	63
PROPARGITE	2312-35-8	C19H26O4S	TOMATO	2	0.01	3	2	2	4	3	0	1	0	1	2	63
FLUAZINAM	79622-59-6	C13H4Cl2F6N4O4	RICE	0.01	0.01	3	1	1	2	4	0	0	0	0	3	60
DIFLUBENZURON	35367-38-5	C14H9ClF2N2O2	RICE	0.1	0.02	3	2	0	2	4	1	1	0	2	1	60
THIOPHANATE-METHYL	23564-05-8	C12H14N4O4S2	RICE	0.5	0.08	3	1	1	2	4	0	0	0	0	3	60
EPOXICONAZOLE	135319-73-2	C17H13ClFN3O	RICE	0.9	0.003	3	1	1	2	4	0	1	0	1	2	60
DIFENOCONAZOLE	119446-68-3	C19H17Cl2N3O3	RICE	1	0.6	2	3	0	3	4	0	0	0	0	3	60
TERBUFOS	13071-79-9	C9H21O2PS3	BANANA	0.01	0.0002	4	5	1	6	3	0	0	1	1	1	60
S-METOLACHLOR	87392-12-9	C15H22ClNO2	POTATO	0.03	0.1	3	1	0	1	3	0	0	1	1	4	60
ETHEPHON	16672-87-0	C2H6ClO3P	POTATO	0.1	0.05	3	2	0	2	3	0	1	0	1	3	60
GLYPHOSATE	1071-83-6	C3H8NO5P	COFFEE	1	0.5	2	2	1	3	2	0	1	1	2	4	60
CARBOSULFAN	55285-14-8	C20H32N2O3S	SUGARCANE	0.02	0.00015	4	3	3	6	2	0	0	0	0	3	60
GLYPHOSATE	1071-83-6	C3H8NO5P	SUGARCANE	1	0.5	2	2	1	3	2	0	1	1	2	4	60
S-METOLACHLOR	87392-12-9	C15H22ClNO2	CITROS	0.01	0.1	3	1	0	1	3	0	0	1	1	4	60
CARBENDAZIM	10605-21-7	C9H9N3O2	CITROS	5	0.02	3	1	1	2	3	0	1	0	1	3	60
GLYPHOSATE	1071-83-6	C3H8NO5P	BEAN	0.05	0.5	2	2	1	3	2	0	1	1	2	4	60
GLYPHOSATE	1071-83-6	C3H8NO5P	BEANS	0.05	0.5	2	2	1	3	2	0	1	1	2	4	60
GLYPHOSATE	1071-83-6	C3H8NO5P	APPLE	0.2	0.5	2	2	1	3	2	0	1	1	2	4	60
GLYPHOSATE	1071-83-6	C3H8NO5P	CASSAVA	0.04	0.5	2	2	1	3	2	0	1	1	2	4	60
CARBOSULFAN	55285-14-8	C20H32N2O3S	SOYBEAN	0.02	0.00015	4	3	3	6	2	0	0	0	0	3	60
GLYPHOSATE	1071-83-6	C3H8NO5P	SOYBEAN	10	0.5	2	2	1	3	2	0	1	1	2	4	60
S-METOLACHLOR	87392-12-9	C15H22ClNO2	TOMATO	0.01	0.1	3	1	0	1	3	0	0	1	1	4	60
ETHEPHON	16672-87-0	C2H6ClO3P	TOMATO	7	0.05	3	2	0	2	3	0	1	0	1	3	60
GLYPHOSATE	1071-83-6	C3H8NO5P	WHEAT	0.05	0.5	2	2	1	3	2	0	1	1	2	4	60
CHLORPYRIFOS	2921-88-2	C9H11Cl3NO3PS	PEANUT	0.1	0.01	3	3	2	5	1	1	1	1	3	4	56
PENDIMETHALIN	40487-42-1	C13H19N3O4	RICE	0.05	0.1	3	3	1	4	4	0	0	1	1	1	56
THIRAM	137-26-8	C6H12N2S4	RICE	0.8	0.05	3	3	1	4	4	0	0	0	0	2	56
ALPHA-CYPERMETHRIN	67375-30-8	C22H19Cl2NO3	RICE	2	0.02	3	3	1	4	4	0	0	0	0	2	56
CYPERMETHRIN	52315-07-8	C22H19Cl2NO3	RICE	2	0.05	3	3	1	4	4	0	0	0	0	2	56
PIRIMIPHOS-METHYL	29232-93-7	C11H20N3O3PS	RICE	5	0.03	3	3	1	4	4	0	1	0	1	1	56
CHLORPYRIFOS	2921-88-2	C9H11Cl3NO3PS	OAT	0.2	0.01	3	3	2	5	1	1	1	1	3	4	56
IMIDACLOPRID	138261-41-3	C9H10ClN5O2	BROCCOLI	0.01	0.05	3	3	1	4	2	0	1	0	1	3	56
GLUFOSINATE-AMONIUM	77182-82-2	C5H15N2O4P	BROCCOLI	0.05	0.02	3	3	1	4	2	0	0	0	0	4	56
GLUFOSINATE-AMONIUM	77182-82-2	C5H15N2O4P	COFFEE	0.05	0.02	3	3	1	4	2	0	0	0	0	4	56
THIAMETHOXAM	153719-23-4	C8H10ClN5O3S	COFFEE	0.2	0.02	3	3	1	4	2	0	1	0	1	3	56
IMIDACLOPRID	138261-41-3	C9H10ClN5O2	COFFEE	0.5	0.05	3	3	1	4	2	0	1	0	1	3	56
THIAMETHOXAM	153719-23-4	C8H10ClN5O3S	SUGARCANE	0.01	0.02	3	3	1	4	2	0	1	0	1	3	56
IMIDACLOPRID	138261-41-3	C9H10ClN5O2	SUGARCANE	0.4	0.05	3	3	1	4	2	0	1	0	1	3	56
GLUFOSINATE-AMONIUM	77182-82-2	C5H15N2O4P	SUGARCANE	3	0.02	3	3	1	4	2	0	0	0	0	4	56
IMIDACLOPRID	138261-41-3	C9H10ClN5O2	ONION	0.05	0.05	3	3	1	4	2	0	1	0	1	3	56
CHLORFENAPYR	122453-73-0	C15H11BrClF3N2O	ONION	0.05	0.03	3	3	1	4	2	0	1	0	1	3	56
THIAMETHOXAM	153719-23-4	C8H10ClN5O3S	ONION	0.06	0.02	3	3	1	4	2	0	1	0	1	3	56
CHLORPYRIFOS	2921-88-2	C9H11Cl3NO3PS	RYE	0.2	0.01	3	3	2	5	1	1	1	1	3	4	56
CHLORPYRIFOS	2921-88-2	C9H11Cl3NO3PS	BARLEY	0.1	0.01	3	3	2	5	1	1	1	1	3	4	56
CHLORPYRIFOS	2921-88-2	C9H11Cl3NO3PS	PEA	0.1	0.01	3	3	2	5	1	1	1	1	3	4	56
THIAMETHOXAM	153719-23-4	C8H10ClN5O3S	BEAN	0.02	0.02	3	3	1	4	2	0	1	0	1	3	56
IMIDACLOPRID	138261-41-3	C9H10ClN5O2	BEAN	0.07	0.05	3	3	1	4	2	0	1	0	1	3	56
CHLORFENAPYR	122453-73-0	C15H11BrClF3N2O	BEAN	0.1	0.03	3	3	1	4	2	0	1	0	1	3	56
GLUFOSINATE-AMONIUM	77182-82-2	C5H15N2O4P	BEAN	0.3	0.02	3	3	1	4	2	0	0	0	0	4	56
THIAMETHOXAM	153719-23-4	C8H10ClN5O3S	GREEN BEAN	0.02	0.02	3	3	1	4	2	0	1	0	1	3	56
THIAMETHOXAM	153719-23-4	C8H10ClN5O3S	BEANS	0.02	0.02	3	3	1	4	2	0	1	0	1	3	56
CHLORFENAPYR	122453-73-0	C15H11BrClF3N2O	BEANS	0.1	0.03	3	3	1	4	2	0	1	0	1	3	56
GLUFOSINATE-AMONIUM	77182-82-2	C5H15N2O4P	BEANS	0.3	0.02	3	3	1	4	2	0	0	0	0	4	56
CHLORPYRIFOS	2921-88-2	C9H11Cl3NO3PS	CHICKPEA	0.1	0.01	3	3	2	5	1	1	1	1	3	4	56
CHLORPYRIFOS	2921-88-2	C9H11Cl3NO3PS	LENTIL	0.1	0.01	3	3	2	5	1	1	1	1	3	4	56
GLUFOSINATE-AMONIUM	77182-82-2	C5H15N2O4P	APPLE	0.05	0.02	3	3	1	4	2	0	0	0	0	4	56
THIAMETHOXAM	153719-23-4	C8H10ClN5O3S	APPLE	0.2	0.02	3	3	1	4	2	0	1	0	1	3	56
THIAMETHOXAM	153719-23-4	C8H10ClN5O3S	CASSAVA	0.02	0.02	3	3	1	4	2	0	1	0	1	3	56
CHLORFENAPYR	122453-73-0	C15H11BrClF3N2O	WATERMELON	0.05	0.03	3	3	1	4	2	0	1	0	1	3	56
THIAMETHOXAM	153719-23-4	C8H10ClN5O3S	WATERMELON	0.1	0.02	3	3	1	4	2	0	1	0	1	3	56
IMIDACLOPRID	138261-41-3	C9H10ClN5O2	WATERMELON	0.2	0.05	3	3	1	4	2	0	1	0	1	3	56
CHLORPYRIFOS	2921-88-2	C9H11Cl3NO3PS	MILLET	0.1	0.01	3	3	2	5	1	1	1	1	3	4	56
CHLORPYRIFOS	2921-88-2	C9H11Cl3NO3PS	CORN	0.1	0.01	3	3	2	5	1	1	1	1	3	4	56
THIAMETHOXAM	153719-23-4	C8H10ClN5O3S	SOYBEAN	0.02	0.02	3	3	1	4	2	0	1	0	1	3	56
CHLORFENAPYR	122453-73-0	C15H11BrClF3N2O	SOYBEAN	0.05	0.03	3	3	1	4	2	0	1	0	1	3	56
IMIDACLOPRID	138261-41-3	C9H10ClN5O2	SOYBEAN	2	0.05	3	3	1	4	2	0	1	0	1	3	56
GLUFOSINATE-AMONIUM	77182-82-2	C5H15N2O4P	SOYBEAN	2	0.02	3	3	1	4	2	0	0	0	0	4	56
CHLORPYRIFOS	2921-88-2	C9H11Cl3NO3PS	SORGHUM	0.07	0.01	3	3	2	5	1	1	1	1	3	4	56
CHLORPYRIFOS	2921-88-2	C9H11Cl3NO3PS	GROUND TOMATO	0.5	0.01	3	3	2	5	1	1	1	1	3	4	56
THIAMETHOXAM	153719-23-4	C8H10ClN5O3S	WHEAT	0.2	0.02	3	3	1	4	2	0	1	0	1	3	56
IMIDACLOPRID	138261-41-3	C9H10ClN5O2	WHEAT	0.5	0.05	3	3	1	4	2	0	1	0	1	3	56
GLUFOSINATE-AMONIUM	77182-82-2	C5H15N2O4P	WHEAT	0.5	0.02	3	3	1	4	2	0	0	0	0	4	56
CHLORPYRIFOS	2921-88-2	C9H11Cl3NO3PS	TRITICALE	0.2	0.01	3	3	2	5	1	1	1	1	3	4	56
AMETRYN	834-12-8	C9H17N5S	BANANA	0.07	0.072	3	3	0	3	3	0	0	0	0	3	54
CLOMAZONE	81777-89-1	C12H14ClNO2	POTATO	0.05	0.04	3	3	0	3	3	0	0	0	0	3	54
FORMETANATE	22259-30-9	C11H15N3O2	POTATO	0.05	0.025	3	4	2	6	3	0	1	0	1	1	54
AMETRYN	834-12-8	C9H17N5S	CITROS	0.02	0.072	3	3	0	3	3	0	0	0	0	3	54
FORMETANATE	22259-30-9	C11H15N3O2	CITROS	0.05	0.025	3	4	2	6	3	0	1	0	1	1	54
FORMETANATE	22259-30-9	C11H15N3O2	TOMATO	0.1	0.025	3	4	2	6	3	0	1	0	1	1	54
MANCOZEB	8018-01-07	(C4H6N2S4Mn)x (Zn)y	BROCCOLI	0.5	0.03	3	1	1	2	2	0	1	0	1	4	50
MANCOZEB	8018-01-07	(C4H6N2S4Mn)x (Zn)y	COFFEE	0.3	0.03	3	1	1	2	2	0	1	0	1	4	50
MANCOZEB	8018-01-07	(C4H6N2S4Mn)x (Zn)y	SUGARCANE	0.07	0.03	3	1	1	2	2	0	1	0	1	4	50
ATRAZINE	1912-24-9	C8H14ClN5	SUGARCANE	0.25	0.02	3	2	0	2	2	0	0	1	1	4	50
MANCOZEB	8018-01-07	(C4H6N2S4Mn)x (Zn)y	ONION	1.5	0.03	3	1	1	2	2	0	1	0	1	4	50
MANCOZEB	8018-01-07	(C4H6N2S4Mn)x (Zn)y	BEAN	0.6	0.03	3	1	1	2	2	0	1	0	1	4	50
MANCOZEB	8018-01-07	(C4H6N2S4Mn)x (Zn)y	GREEN BEAN	0.6	0.03	3	1	1	2	2	0	1	0	1	4	50
MANCOZEB	8018-01-07	(C4H6N2S4Mn)x (Zn)y	BEANS	0.6	0.03	3	1	1	2	2	0	1	0	1	4	50
MANCOZEB	8018-01-07	(C4H6N2S4Mn)x (Zn)y	APPLE	3	0.03	3	1	1	2	2	0	1	0	1	4	50
MANCOZEB	8018-01-07	(C4H6N2S4Mn)x (Zn)y	WATERMELON	1	0.03	3	1	1	2	2	0	1	0	1	4	50
ATRAZINE	1912-24-9	C8H14ClN5	SOYBEAN	0.01	0.02	3	2	0	2	2	0	0	1	1	4	50
MANCOZEB	8018-01-07	(C4H6N2S4Mn)x (Zn)y	SOYBEAN	0.6	0.03	3	1	1	2	2	0	1	0	1	4	50
MANCOZEB	8018-01-07	(C4H6N2S4Mn)x (Zn)y	WHEAT	1.5	0.03	3	1	1	2	2	0	1	0	1	4	50
CLETHODIM	99129-21-2	C17H26ClNO3S	RICE	0.05	0.01	3	1	0	1	4	0	0	0	0	3	48
BENTAZONE	25057-89-0	C10H12N2O3S	RICE	0.1	0.1	3	3	0	3	4	0	0	0	0	2	48
TRIFLOXYSTROBIN	141517-21-7	C20H19F3N2O4	RICE	0.3	0.03	3	1	0	1	4	0	0	0	0	3	48
PROPICONAZOLE	60207-90-1	C15H17Cl2N3O2	RICE	0.3	0.04	3	3	0	3	4	0	0	0	0	2	48
AZOXYSTROBIN	131860-33-8	C22H17N3O5	RICE	0.8	0.02	3	1	0	1	4	0	0	0	0	3	48
BENZOVINDIFLUPYR	1072957-71-1	C18H15Cl2F2N3O	RICE	0.8	0.05	3	3	0	3	4	0	0	0	0	2	48
TRICYCLAZOLE	41814-78-2	C9H7N3S	RICE	8	0.067	3	3	0	3	4	0	0	0	0	2	48
PYRACLOSTROBIN	175013-18-0	C19H18ClN3O4	BANANA	0.5	0.04	3	1	0	1	3	0	1	0	1	3	48
PYRACLOSTROBIN	175013-18-0	C19H18ClN3O4	POTATO	0.02	0.04	3	1	0	1	3	0	1	0	1	3	48
DELTAMETHRIN	52918-63-5	C22H19Br2NO3	POTATO	0.03	0.01	3	3	2	5	3	0	1	0	1	1	48
ZETA-CYPERMETHRIN	1315501-18-8	C22H19Cl2NO3	POTATO	0.05	0.005	3	3	2	5	3	0	0	0	0	2	48
ACETAMIPRID	135410-20-7	C10H11ClN4	BROCCOLI	0.1	0.024	3	3	0	3	2	0	1	0	1	3	48
CHLOROTHALONIL	1897-45-6	C8Cl4N2	BROCCOLI	0.5	0.03	3	1	2	3	2	0	0	0	0	4	48
TEBUCONAZOLE	107534-96-3	C16H22ClN3O	BROCCOLI	2	0.03	3	3	2	5	2	0	0	0	0	3	48
MALATHION	121-75-5	C10H19O6PS2	BROCCOLI	5	0.3	2	2	2	4	2	0	0	0	0	4	48
COPPER-BASED COMPOUNDS	-	-	BROCCOLI	Not established	0.15	3	3	2	5	2	0	0	0	0	3	48
MALATHION	121-75-5	C10H19O6PS2	COFFEE	0.03	0.3	2	2	2	4	2	0	0	0	0	4	48
ACETAMIPRID	135410-20-7	C10H11ClN4	COFFEE	0.2	0.024	3	3	0	3	2	0	1	0	1	3	48
CHLOROTHALONIL	1897-45-6	C8Cl4N2	COFFEE	0.2	0.03	3	1	2	3	2	0	0	0	0	4	48
TEBUCONAZOLE	107534-96-3	C16H22ClN3O	COFFEE	0.3	0.03	3	3	2	5	2	0	0	0	0	3	48
DIURON	330-54-1	C9H10Cl2N2O	COFFEE	1	0.007	3	2	1	3	2	0	0	1	1	3	48
COPPER-BASED COMPOUNDS	-	-	COFFEE	Not established	0.15	3	3	2	5	2	0	0	0	0	3	48
TRIFLURALIN	1582-09-8	C13H16F3N3O4	SUGARCANE	0.05	0.024	3	1	2	3	2	0	0	1	1	3	48
DIURON	330-54-1	C9H10Cl2N2O	SUGARCANE	0.1	0.007	3	2	1	3	2	0	0	1	1	3	48
ACETAMIPRID	135410-20-7	C10H11ClN4	SUGARCANE	0.15	0.024	3	3	0	3	2	0	1	0	1	3	48
TEBUCONAZOLE	107534-96-3	C16H22ClN3O	SUGARCANE	0.2	0.03	3	3	2	5	2	0	0	0	0	3	48
COPPER-BASED COMPOUNDS	-	-	SUGARCANE	Not established	0.15	3	3	2	5	2	0	0	0	0	3	48
ACETAMIPRID	135410-20-7	C10H11ClN4	ONION	0.01	0.024	3	3	0	3	2	0	1	0	1	3	48
FENITROTHION	122-14-5	C9H12NO5PS	ONION	0.05	0.005	3	3	2	5	2	0	1	0	1	2	48
TRIFLURALIN	1582-09-8	C13H16F3N3O4	ONION	0.05	0.024	3	1	2	3	2	0	0	1	1	3	48
TEBUCONAZOLE	107534-96-3	C16H22ClN3O	ONION	0.1	0.03	3	3	2	5	2	0	0	0	0	3	48
CHLOROTHALONIL	1897-45-6	C8Cl4N2	ONION	1	0.03	3	1	2	3	2	0	0	0	0	4	48
COPPER-BASED COMPOUNDS	-	-	ONION	Not established	0.15	3	3	2	5	2	0	0	0	0	3	48
PERMETHRIN	52645-53-1	C21H20Cl2O3	CITROS	0.05	0.05	3	3	2	5	3	0	0	1	1	1	48
DELTAMETHRIN	52918-63-5	C22H19Br2NO3	CITROS	0.1	0.01	3	3	2	5	3	0	1	0	1	1	48
PYRACLOSTROBIN	175013-18-0	C19H18ClN3O4	CITROS	0.5	0.04	3	1	0	1	3	0	1	0	1	3	48
ZETA-CYPERMETHRIN	1315501-18-8	C22H19Cl2NO3	CITROS	1	0.005	3	3	2	5	3	0	0	0	0	2	48
FENPROPATHRIN	39515-41-8	C22H23NO3	CITROS	1	0.03	3	3	2	5	3	0	0	0	0	2	48
TRIFLURALIN	1582-09-8	C13H16F3N3O4	BEAN	0.05	0.024	3	1	2	3	2	0	0	1	1	3	48
TEBUCONAZOLE	107534-96-3	C16H22ClN3O	BEAN	0.1	0.03	3	3	2	5	2	0	0	0	0	3	48
ACETAMIPRID	135410-20-7	C10H11ClN4	BEAN	0.15	0.024	3	3	0	3	2	0	1	0	1	3	48
CHLOROTHALONIL	1897-45-6	C8Cl4N2	BEAN	2	0.03	3	1	2	3	2	0	0	0	0	4	48
MALATHION	121-75-5	C10H19O6PS2	BEAN	8	0.3	2	2	2	4	2	0	0	0	0	4	48
COPPER-BASED COMPOUNDS	-	-	BEAN	Not established	0.15	3	3	2	5	2	0	0	0	0	3	48
TRIFLURALIN	1582-09-8	C13H16F3N3O4	COWPEA	0.05	0.024	3	1	2	3	2	0	0	1	1	3	48
CHLOROTHALONIL	1897-45-6	C8Cl4N2	COWPEA	2	0.03	3	1	2	3	2	0	0	0	0	4	48
TRIFLURALIN	1582-09-8	C13H16F3N3O4	GREEN BEAN	0.05	0.024	3	1	2	3	2	0	0	1	1	3	48
CHLOROTHALONIL	1897-45-6	C8Cl4N2	BEANS	0.1	0.03	3	1	2	3	2	0	0	0	0	4	48
TEBUCONAZOLE	107534-96-3	C16H22ClN3O	BEANS	0.1	0.03	3	3	2	5	2	0	0	0	0	3	48
ACETAMIPRID	135410-20-7	C10H11ClN4	BEANS	0.15	0.024	3	3	0	3	2	0	1	0	1	3	48
COPPER-BASED COMPOUNDS	-	-	BEANS	Not established	0.15	3	3	2	5	2	0	0	0	0	3	48
TEBUCONAZOLE	107534-96-3	C16H22ClN3O	APPLE	0.5	0.03	3	3	2	5	2	0	0	0	0	3	48
FENITROTHION	122-14-5	C9H12NO5PS	APPLE	0.5	0.005	3	3	2	5	2	0	1	0	1	2	48
ACETAMIPRID	135410-20-7	C10H11ClN4	APPLE	0.8	0.024	3	3	0	3	2	0	1	0	1	3	48
CHLOROTHALONIL	1897-45-6	C8Cl4N2	APPLE	1	0.03	3	1	2	3	2	0	0	0	0	4	48
MALATHION	121-75-5	C10H19O6PS2	APPLE	2	0.3	2	2	2	4	2	0	0	0	0	4	48
COPPER-BASED COMPOUNDS	-	-	APPLE	Not established	0.15	3	3	2	5	2	0	0	0	0	3	48
DIURON	330-54-1	C9H10Cl2N2O	CASSAVA	0.01	0.007	3	2	1	3	2	0	0	1	1	3	48
TRIFLURALIN	1582-09-8	C13H16F3N3O4	CASSAVA	0.02	0.024	3	1	2	3	2	0	0	1	1	3	48
CHLOROTHALONIL	1897-45-6	C8Cl4N2	CASSAVA	0.2	0.03	3	1	2	3	2	0	0	0	0	4	48
TEBUCONAZOLE	107534-96-3	C16H22ClN3O	CASSAVA	0.3	0.03	3	3	2	5	2	0	0	0	0	3	48
ACETAMIPRID	135410-20-7	C10H11ClN4	CASSAVA	0.5	0.024	3	3	0	3	2	0	1	0	1	3	48
COPPER-BASED COMPOUNDS	-	-	CASSAVA	Not established	0.15	3	3	2	5	2	0	0	0	0	3	48
TEBUCONAZOLE	107534-96-3	C16H22ClN3O	WATERMELON	0.1	0.03	3	3	2	5	2	0	0	0	0	3	48
ACETAMIPRID	135410-20-7	C10H11ClN4	WATERMELON	0.2	0.024	3	3	0	3	2	0	1	0	1	3	48
CHLOROTHALONIL	1897-45-6	C8Cl4N2	WATERMELON	3	0.03	3	1	2	3	2	0	0	0	0	4	48
COPPER-BASED COMPOUNDS	-	-	WATERMELON	Not established	0.15	3	3	2	5	2	0	0	0	0	3	48
MALATHION	121-75-5	C10H19O6PS2	SOYBEAN	0.01	0.3	2	2	2	4	2	0	0	0	0	4	48
TRIFLURALIN	1582-09-8	C13H16F3N3O4	SOYBEAN	0.05	0.024	3	1	2	3	2	0	0	1	1	3	48
ACETAMIPRID	135410-20-7	C10H11ClN4	SOYBEAN	0.06	0.024	3	3	0	3	2	0	1	0	1	3	48
FENITROTHION	122-14-5	C9H12NO5PS	SOYBEAN	0.1	0.005	3	3	2	5	2	0	1	0	1	2	48
TEBUCONAZOLE	107534-96-3	C16H22ClN3O	SOYBEAN	0.1	0.03	3	3	2	5	2	0	0	0	0	3	48
DIURON	330-54-1	C9H10Cl2N2O	SOYBEAN	0.2	0.007	3	2	1	3	2	0	0	1	1	3	48
CHLOROTHALONIL	1897-45-6	C8Cl4N2	SOYBEAN	0.5	0.03	3	1	2	3	2	0	0	0	0	4	48
COPPER-BASED COMPOUNDS	-	-	SOYBEAN	Not established	0.15	3	3	2	5	2	0	0	0	0	3	48
DELTAMETHRIN	52918-63-5	C22H19Br2NO3	TOMATO	0.03	0.01	3	3	2	5	3	0	1	0	1	1	48
FENPROPATHRIN	39515-41-8	C22H23NO3	TOMATO	0.2	0.03	3	3	2	5	3	0	0	0	0	2	48
PERMETHRIN	52645-53-1	C21H20Cl2O3	TOMATO	0.3	0.05	3	3	2	5	3	0	0	1	1	1	48
PYRACLOSTROBIN	175013-18-0	C19H18ClN3O4	TOMATO	0.4	0.04	3	1	0	1	3	0	1	0	1	3	48
ZETA-CYPERMETHRIN	1315501-18-8	C22H19Cl2NO3	TOMATO	0.9	0.005	3	3	2	5	3	0	0	0	0	2	48
TRIFLURALIN	1582-09-8	C13H16F3N3O4	WHEAT	0.01	0.024	3	1	2	3	2	0	0	1	1	3	48
DIURON	330-54-1	C9H10Cl2N2O	WHEAT	0.05	0.007	3	2	1	3	2	0	0	1	1	3	48
TEBUCONAZOLE	107534-96-3	C16H22ClN3O	WHEAT	0.2	0.03	3	3	2	5	2	0	0	0	0	3	48
CHLOROTHALONIL	1897-45-6	C8Cl4N2	WHEAT	0.5	0.03	3	1	2	3	2	0	0	0	0	4	48
ACETAMIPRID	135410-20-7	C10H11ClN4	WHEAT	1	0.024	3	3	0	3	2	0	1	0	1	3	48
FENITROTHION	122-14-5	C9H12NO5PS	WHEAT	1	0.005	3	3	2	5	2	0	1	0	1	2	48
MALATHION	121-75-5	C10H19O6PS2	WHEAT	8	0.3	2	2	2	4	2	0	0	0	0	4	48
COPPER-BASED COMPOUNDS	-	-	WHEAT	Not established	0.15	3	3	2	5	2	0	0	0	0	3	48
MALATHION	121-75-5	C10H19O6PS2	WHEAT (FLOUR)	2	0.3	2	2	2	4	2	0	0	0	0	4	48
EPOXICONAZOLE	135319-73-2	C17H13ClFN3O	BANANA	0.1	0.003	3	1	1	2	3	0	1	0	1	2	45
THIOPHANATE-METHYL	23564-05-8	C12H14N4O4S2	BANANA	0.5	0.08	3	1	1	2	3	0	0	0	0	3	45
DIFENOCONAZOLE	119446-68-3	C19H17Cl2N3O3	BANANA	2	0.6	2	3	0	3	3	0	0	0	0	3	45
DIFLUBENZURON	35367-38-5	C14H9ClF2N2O2	POTATO	0.03	0.02	3	2	0	2	3	1	1	0	2	1	45
THIOPHANATE-METHYL	23564-05-8	C12H14N4O4S2	POTATO	0.1	0.08	3	1	1	2	3	0	0	0	0	3	45
FLUAZINAM	79622-59-6	C13H4Cl2F6N4O4	POTATO	0.1	0.01	3	1	1	2	3	0	0	0	0	3	45
DIFENOCONAZOLE	119446-68-3	C19H17Cl2N3O3	POTATO	0.1	0.6	2	3	0	3	3	0	0	0	0	3	45
PROCYMIDONE	32809-16-8	C13H11Cl2NO2	POTATO	0.5	0.1	3	1	1	2	3	0	1	0	1	2	45
METIRAM	9006-42-2	(C16H33N11S16Zn3)x	POTATO	1	0.03	3	1	1	2	3	0	1	0	1	2	45
PROPINEB	9016-72-2	(C5H8N2S4Zn)x	POTATO	1	0.005	3	1	1	2	3	0	1	0	1	2	45
DIFLUBENZURON	35367-38-5	C14H9ClF2N2O2	CITROS	0.2	0.02	3	2	0	2	3	1	1	0	2	1	45
DIFENOCONAZOLE	119446-68-3	C19H17Cl2N3O3	CITROS	0.5	0.6	2	3	0	3	3	0	0	0	0	3	45
THIOPHANATE-METHYL	23564-05-8	C12H14N4O4S2	CITROS	5	0.08	3	1	1	2	3	0	0	0	0	3	45
THIOPHANATE-METHYL	23564-05-8	C12H14N4O4S2	TOMATO	0.2	0.08	3	1	1	2	3	0	0	0	0	3	45
DIFENOCONAZOLE	119446-68-3	C19H17Cl2N3O3	TOMATO	0.5	0.6	2	3	0	3	3	0	0	0	0	3	45
DIFLUBENZURON	35367-38-5	C14H9ClF2N2O2	TOMATO	0.5	0.02	3	2	0	2	3	1	1	0	2	1	45
FLUAZINAM	79622-59-6	C13H4Cl2F6N4O4	TOMATO	1	0.01	3	1	1	2	3	0	0	0	0	3	45
METIRAM	9006-42-2	(C16H33N11S16Zn3)x	TOMATO	2	0.03	3	1	1	2	3	0	1	0	1	2	45
PROCYMIDONE	32809-16-8	C13H11Cl2NO2	TOMATO	2	0.1	3	1	1	2	3	0	1	0	1	2	45
PROPINEB	9016-72-2	(C5H8N2S4Zn)x	TOMATO	2	0.005	3	1	1	2	3	0	1	0	1	2	45
IMAZALIL	35554-44-0	C14H14Cl2N2O	BANANA	1	0.03	3	3	1	4	3	0	1	0	1	1	42
CLOTHIANIDIN	210880-92-5	C6H8ClN5O2S	POTATO	0.03	0.09	3	3	1	4	3	0	0	0	0	2	42
ALPHA-CYPERMETHRIN	67375-30-8	C22H19Cl2NO3	POTATO	0.05	0.02	3	3	1	4	3	0	0	0	0	2	42
CYPERMETHRIN	52315-07-8	C22H19Cl2NO3	POTATO	0.05	0.05	3	3	1	4	3	0	0	0	0	2	42
INDOXACARB	173584-44-6	C22H17ClF3N3O7	POTATO	0.05	0.01	3	3	1	4	3	0	1	0	1	1	42
METRIBUZIM	21087-64-9	C8H14N4OS	POTATO	0.1	0.013	3	3	1	4	3	0	0	0	0	2	42
PENDIMETHALIN	40487-42-1	C13H19N3O4	POTATO	0.1	0.1	3	3	1	4	3	0	0	1	1	1	42
THIRAM	137-26-8	C6H12N2S4	POTATO	1	0.05	3	3	1	4	3	0	0	0	0	2	42
CYPROCONAZOLE	94361-06-5	C15H18ClN3O	COFFEE	0.3	0.01	3	3	1	4	2	0	0	0	0	3	42
PROPARGITE	2312-35-8	C19H26O4S	COFFEE	0.3	0.01	3	2	2	4	2	0	1	0	1	2	42
CYPROCONAZOLE	94361-06-5	C15H18ClN3O	SUGARCANE	0.01	0.01	3	3	1	4	2	0	0	0	0	3	42
METRIBUZIM	21087-64-9	C8H14N4OS	CITROS	0.01	0.013	3	3	1	4	3	0	0	0	0	2	42
PENDIMETHALIN	40487-42-1	C13H19N3O4	CITROS	0.01	0.1	3	3	1	4	3	0	0	1	1	1	42
CLOTHIANIDIN	210880-92-5	C6H8ClN5O2S	CITROS	0.3	0.09	3	3	1	4	3	0	0	0	0	2	42
CYPERMETHRIN	52315-07-8	C22H19Cl2NO3	CITROS	1	0.05	3	3	1	4	3	0	0	0	0	2	42
ALPHA-CYPERMETHRIN	67375-30-8	C22H19Cl2NO3	CITROS	1	0.02	3	3	1	4	3	0	0	0	0	2	42
DIMETHOATE	60-51-5	C5H12NO3PS2	CITROS	2	0.002	3	3	1	4	3	0	1	0	1	1	42
IMAZALIL	35554-44-0	C14H14Cl2N2O	CITROS	5	0.03	3	3	1	4	3	0	1	0	1	1	42
HALOXYFOP-P-METHYL	72619-32-0	C16H13ClF3NO4	BEAN	0.05	0.0003	4	3	0	3	2	0	0	0	0	3	42
PROPARGITE	2312-35-8	C19H26O4S	BEAN	0.06	0.01	3	2	2	4	2	0	1	0	1	2	42
CYPROCONAZOLE	94361-06-5	C15H18ClN3O	BEAN	0.06	0.01	3	3	1	4	2	0	0	0	0	3	42
CYPROCONAZOLE	94361-06-5	C15H18ClN3O	BEANS	0.04	0.01	3	3	1	4	2	0	0	0	0	3	42
PROPARGITE	2312-35-8	C19H26O4S	BEANS	0.06	0.01	3	2	2	4	2	0	1	0	1	2	42
CYPROCONAZOLE	94361-06-5	C15H18ClN3O	APPLE	0.4	0.01	3	3	1	4	2	0	0	0	0	3	42
PROPARGITE	2312-35-8	C19H26O4S	APPLE	1	0.01	3	2	2	4	2	0	1	0	1	2	42
PROPARGITE	2312-35-8	C19H26O4S	WATERMELON	0.04	0.01	3	2	2	4	2	0	1	0	1	2	42
CYPROCONAZOLE	94361-06-5	C15H18ClN3O	WATERMELON	0.05	0.01	3	3	1	4	2	0	0	0	0	3	42
PROPARGITE	2312-35-8	C19H26O4S	SOYBEAN	0.01	0.01	3	2	2	4	2	0	1	0	1	2	42
HALOXYFOP-P-METHYL	72619-32-0	C16H13ClF3NO4	SOYBEAN	0.05	0.0003	4	3	0	3	2	0	0	0	0	3	42
CYPROCONAZOLE	94361-06-5	C15H18ClN3O	SOYBEAN	0.15	0.01	3	3	1	4	2	0	0	0	0	3	42
METRIBUZIM	21087-64-9	C8H14N4OS	TOMATO	0.1	0.013	3	3	1	4	3	0	0	0	0	2	42
CLOTHIANIDIN	210880-92-5	C6H8ClN5O2S	TOMATO	0.1	0.09	3	3	1	4	3	0	0	0	0	2	42
INDOXACARB	173584-44-6	C22H17ClF3N3O7	TOMATO	0.1	0.01	3	3	1	4	3	0	1	0	1	1	42
CYPERMETHRIN	52315-07-8	C22H19Cl2NO3	TOMATO	0.9	0.05	3	3	1	4	3	0	0	0	0	2	42
ALPHA-CYPERMETHRIN	67375-30-8	C22H19Cl2NO3	TOMATO	0.9	0.02	3	3	1	4	3	0	0	0	0	2	42
DIMETHOATE	60-51-5	C5H12NO3PS2	TOMATO	1	0.002	3	3	1	4	3	0	1	0	1	1	42
CYPROCONAZOLE	94361-06-5	C15H18ClN3O	WHEAT	0.3	0.01	3	3	1	4	2	0	0	0	0	3	42
ABAMECTIN	71751-41-2	C48H72O14 (B1a)	AVOCADO	0.06	0.0006	4	4	2	6	1	1	1	0	2	2	40
ABAMECTIN	71751-41-2	C48H72O14 (B1a)	PINEAPPLE	0.06	0.0006	4	4	2	6	1	1	1	0	2	2	40
ABAMECTIN	71751-41-2	C48H72O14 (B1a)	PUMPKIN	0.01	0.0006	4	4	2	6	1	1	1	0	2	2	40
ABAMECTIN	71751-41-2	C48H72O14 (B1a)	ZUCCHINI	0.01	0.0006	4	4	2	6	1	1	1	0	2	2	40
ABAMECTIN	71751-41-2	C48H72O14 (B1a)	AÇAÍ	0.005	0.0006	4	4	2	6	1	1	1	0	2	2	40
ABAMECTIN	71751-41-2	C48H72O14 (B1a)	ACEROLA	0.02	0.0006	4	4	2	6	1	1	1	0	2	2	40
ABAMECTIN	71751-41-2	C48H72O14 (B1a)	GARLIC	0.005	0.0006	4	4	2	6	1	1	1	0	2	2	40
ABAMECTIN	71751-41-2	C48H72O14 (B1a)	PEANUT	0.01	0.0006	4	4	2	6	1	1	1	0	2	2	40
ACEPHATE	30560-19-1	C4H10NO3PS	PEANUT	0.02	0.0012	4	3	1	4	1	0	1	0	1	4	40
ABAMECTIN	71751-41-2	C48H72O14 (B1a)	BLACKBERRY	0.02	0.0006	4	4	2	6	1	1	1	0	2	2	40
ABAMECTIN	71751-41-2	C48H72O14 (B1a)	ANNONACEAE	0.06	0.0006	4	4	2	6	1	1	1	0	2	2	40
PICOXYSTROBIN	117428-22-5	C18H16F3NO4	RICE	0.07	0.043	3	2	0	2	4	0	0	0	0	2	40
FLUXAPYROXAD	907204-31-3	C18H12F5N3O	RICE	0.6	0.02	3	2	0	2	4	0	0	0	0	2	40
ABAMECTIN	71751-41-2	C48H72O14 (B1a)	OLIVE	0.06	0.0006	4	4	2	6	1	1	1	0	2	2	40
ABAMECTIN	71751-41-2	C48H72O14 (B1a)	AUBERGINE	0.02	0.0006	4	4	2	6	1	1	1	0	2	2	40
S-METOLACHLOR	87392-12-9	C15H22ClNO2	BROCCOLI	0.01	0.1	3	1	0	1	2	0	0	1	1	4	40
ABAMECTIN	71751-41-2	C48H72O14 (B1a)	COCOA	0.06	0.0006	4	4	2	6	1	1	1	0	2	2	40
S-METOLACHLOR	87392-12-9	C15H22ClNO2	COFFEE	0.01	0.1	3	1	0	1	2	0	0	1	1	4	40
TERBUFOS	13071-79-9	C9H21O2PS3	COFFEE	0.05	0.0002	4	5	1	6	2	0	0	1	1	1	40
ETHEPHON	16672-87-0	C2H6ClO3P	COFFEE	1	0.05	3	2	0	2	2	0	1	0	1	3	40
ABAMECTIN	71751-41-2	C48H72O14 (B1a)	CASHEW	0.03	0.0006	4	4	2	6	1	1	1	0	2	2	40
CARBENDAZIM	10605-21-7	C9H9N3O2	SUGARCANE	0.01	0.02	3	1	1	2	2	0	1	0	1	3	40
TERBUFOS	13071-79-9	C9H21O2PS3	SUGARCANE	0.01	0.0002	4	5	1	6	2	0	0	1	1	1	40
S-METOLACHLOR	87392-12-9	C15H22ClNO2	SUGARCANE	0.05	0.1	3	1	0	1	2	0	0	1	1	4	40
ETHEPHON	16672-87-0	C2H6ClO3P	SUGARCANE	0.5	0.05	3	2	0	2	2	0	1	0	1	3	40
ABAMECTIN	71751-41-2	C48H72O14 (B1a)	PERSIMMON	0.03	0.0006	4	4	2	6	1	1	1	0	2	2	40
ABAMECTIN	71751-41-2	C48H72O14 (B1a)	STARFRUIT	0.03	0.0006	4	4	2	6	1	1	1	0	2	2	40
ABAMECTIN	71751-41-2	C48H72O14 (B1a)	BRAZIL NUT	0.005	0.0006	4	4	2	6	1	1	1	0	2	2	40
ABAMECTIN	71751-41-2	C48H72O14 (B1a)	CARROT	0.005	0.0006	4	4	2	6	1	1	1	0	2	2	40
ACEPHATE	30560-19-1	C4H10NO3PS	CARROT	0.15	0.0012	4	3	1	4	1	0	1	0	1	4	40
ABAMECTIN	71751-41-2	C48H72O14 (B1a)	CHAYOTE	0.01	0.0006	4	4	2	6	1	1	1	0	2	2	40
ABAMECTIN	71751-41-2	C48H72O14 (B1a)	COCONUT	0.005	0.0006	4	4	2	6	1	1	1	0	2	2	40
ABAMECTIN	71751-41-2	C48H72O14 (B1a)	CUPUAÇU	0.06	0.0006	4	4	2	6	1	1	1	0	2	2	40
ABAMECTIN	71751-41-2	C48H72O14 (B1a)	PALM OIL FRUIT	0.005	0.0006	4	4	2	6	1	1	1	0	2	2	40
ABAMECTIN	71751-41-2	C48H72O14 (B1a)	PEA	0.01	0.0006	4	4	2	6	1	1	1	0	2	2	40
TERBUFOS	13071-79-9	C9H21O2PS3	BEAN	0.01	0.0002	4	5	1	6	2	0	0	1	1	1	40
S-METOLACHLOR	87392-12-9	C15H22ClNO2	BEAN	0.05	0.1	3	1	0	1	2	0	0	1	1	4	40
ETHEPHON	16672-87-0	C2H6ClO3P	BEAN	0.1	0.05	3	2	0	2	2	0	1	0	1	3	40
CARBENDAZIM	10605-21-7	C9H9N3O2	BEAN	2	0.02	3	1	1	2	2	0	1	0	1	3	40
S-METOLACHLOR	87392-12-9	C15H22ClNO2	COWPEA	0.05	0.1	3	1	0	1	2	0	0	1	1	4	40
S-METOLACHLOR	87392-12-9	C15H22ClNO2	FAVA BEAN	0.05	0.1	3	1	0	1	2	0	0	1	1	4	40
ABAMECTIN	71751-41-2	C48H72O14 (B1a)	FIG	0.03	0.0006	4	4	2	6	1	1	1	0	2	2	40
ABAMECTIN	71751-41-2	C48H72O14 (B1a)	RASPBERRY	0.02	0.0006	4	4	2	6	1	1	1	0	2	2	40
ABAMECTIN	71751-41-2	C48H72O14 (B1a)	GUAVA	0.03	0.0006	4	4	2	6	1	1	1	0	2	2	40
ABAMECTIN	71751-41-2	C48H72O14 (B1a)	CHICKPEA	0.01	0.0006	4	4	2	6	1	1	1	0	2	2	40
ABAMECTIN	71751-41-2	C48H72O14 (B1a)	GUARANA	0.06	0.0006	4	4	2	6	1	1	1	0	2	2	40
ABAMECTIN	71751-41-2	C48H72O14 (B1a)	JILÓ (SCARLET EGGPLANT)	0.04	0.0006	4	4	2	6	1	1	1	0	2	2	40
ABAMECTIN	71751-41-2	C48H72O14 (B1a)	LENTIL	0.01	0.0006	4	4	2	6	1	1	1	0	2	2	40
ABAMECTIN	71751-41-2	C48H72O14 (B1a)	LYCHEE	0.06	0.0006	4	4	2	6	1	1	1	0	2	2	40
ETHEPHON	16672-87-0	C2H6ClO3P	APPLE	0.15	0.05	3	2	0	2	2	0	1	0	1	3	40
CARBENDAZIM	10605-21-7	C9H9N3O2	APPLE	5	0.02	3	1	1	2	2	0	1	0	1	3	40
ABAMECTIN	71751-41-2	C48H72O14 (B1a)	MACADAMIA NUT	0.06	0.0006	4	4	2	6	1	1	1	0	2	2	40
ABAMECTIN	71751-41-2	C48H72O14 (B1a)	PAPAYA	0.06	0.0006	4	4	2	6	1	1	1	0	2	2	40
S-METOLACHLOR	87392-12-9	C15H22ClNO2	CASSAVA	0.01	0.1	3	1	0	1	2	0	0	1	1	4	40
ABAMECTIN	71751-41-2	C48H72O14 (B1a)	MANGO	0.06	0.0006	4	4	2	6	1	1	1	0	2	2	40
ABAMECTIN	71751-41-2	C48H72O14 (B1a)	MANGABA	0.03	0.0006	4	4	2	6	1	1	1	0	2	2	40
ABAMECTIN	71751-41-2	C48H72O14 (B1a)	PASSION FRUIT	0.06	0.0006	4	4	2	6	1	1	1	0	2	2	40
ABAMECTIN	71751-41-2	C48H72O14 (B1a)	GHERKIN	0.01	0.0006	4	4	2	6	1	1	1	0	2	2	40
ABAMECTIN	71751-41-2	C48H72O14 (B1a)	MELON	0.01	0.0006	4	4	2	6	1	1	1	0	2	2	40
ACEPHATE	30560-19-1	C4H10NO3PS	MELON	0.1	0.0012	4	3	1	4	1	0	1	0	1	4	40
ABAMECTIN	71751-41-2	C48H72O14 (B1a)	MILLET	0.005	0.0006	4	4	2	6	1	1	1	0	2	2	40
ABAMECTIN	71751-41-2	C48H72O14 (B1a)	CORN	0.005	0.0006	4	4	2	6	1	1	1	0	2	2	40
ACEPHATE	30560-19-1	C4H10NO3PS	CORN	0.02	0.0012	4	3	1	4	1	0	1	0	1	4	40
ABAMECTIN	71751-41-2	C48H72O14 (B1a)	BLUEBERRY	0.02	0.0006	4	4	2	6	1	1	1	0	2	2	40
ABAMECTIN	71751-41-2	C48H72O14 (B1a)	STRAWBERRY	0.02	0.0006	4	4	2	6	1	1	1	0	2	2	40
ABAMECTIN	71751-41-2	C48H72O14 (B1a)	PECAN NUT	0.06	0.0006	4	4	2	6	1	1	1	0	2	2	40
ABAMECTIN	71751-41-2	C48H72O14 (B1a)	CUCUMBER	0.01	0.0006	4	4	2	6	1	1	1	0	2	2	40
ABAMECTIN	71751-41-2	C48H72O14 (B1a)	PEAR	0.005	0.0006	4	4	2	6	1	1	1	0	2	2	40
ABAMECTIN	71751-41-2	C48H72O14 (B1a)	PEACH	0.02	0.0006	4	4	2	6	1	1	1	0	2	2	40
ABAMECTIN	71751-41-2	C48H72O14 (B1a)	CHILI PEPPER	0.04	0.0006	4	4	2	6	1	1	1	0	2	2	40
ABAMECTIN	71751-41-2	C48H72O14 (B1a)	BELL PEPPER	0.04	0.0006	4	4	2	6	1	1	1	0	2	2	40
ABAMECTIN	71751-41-2	C48H72O14 (B1a)	PINE NUT	0.005	0.0006	4	4	2	6	1	1	1	0	2	2	40
ABAMECTIN	71751-41-2	C48H72O14 (B1a)	SURINAM CHERRY	0.02	0.0006	4	4	2	6	1	1	1	0	2	2	40
ABAMECTIN	71751-41-2	C48H72O14 (B1a)	PEACH PALM FRUIT	0.005	0.0006	4	4	2	6	1	1	1	0	2	2	40
ABAMECTIN	71751-41-2	C48H72O14 (B1a)	OKRA	0.04	0.0006	4	4	2	6	1	1	1	0	2	2	40
ABAMECTIN	71751-41-2	C48H72O14 (B1a)	KIWI	0.03	0.0006	4	4	2	6	1	1	1	0	2	2	40
ABAMECTIN	71751-41-2	C48H72O14 (B1a)	POMEGRANATE	0.06	0.0006	4	4	2	6	1	1	1	0	2	2	40
ABAMECTIN	71751-41-2	C48H72O14 (B1a)	SPANISH PLUM	0.02	0.0006	4	4	2	6	1	1	1	0	2	2	40
TERBUFOS	13071-79-9	C9H21O2PS3	SOYBEAN	0.01	0.0002	4	5	1	6	2	0	0	1	1	1	40
ETHEPHON	16672-87-0	C2H6ClO3P	SOYBEAN	0.1	0.05	3	2	0	2	2	0	1	0	1	3	40
CARBENDAZIM	10605-21-7	C9H9N3O2	SOYBEAN	0.5	0.02	3	1	1	2	2	0	1	0	1	3	40
S-METOLACHLOR	87392-12-9	C15H22ClNO2	SOYBEAN	0.8	0.1	3	1	0	1	2	0	0	1	1	4	40
ABAMECTIN	71751-41-2	C48H72O14 (B1a)	SORGHUM	0.005	0.0006	4	4	2	6	1	1	1	0	2	2	40
S-METOLACHLOR	87392-12-9	C15H22ClNO2	WHEAT	0.01	0.1	3	1	0	1	2	0	0	1	1	4	40
CARBENDAZIM	10605-21-7	C9H9N3O2	WHEAT	0.1	0.02	3	1	1	2	2	0	1	0	1	3	40
ABAMECTIN	71751-41-2	C48H72O14 (B1a)	GRAPE	0.03	0.0006	4	4	2	6	1	1	1	0	2	2	40
CYFLUTHRIN	68359-37-5	C22H18Cl2FNO3	RICE	0.1	0.02	3	4	2	6	4	0	0	0	0	1	36
FENTIN	76-87-9	C18H16OSn	RICE	0.1	0.0005	4	3	2	5	4	0	0	0	0	1	36
PICLORAM	1918-02-01	C6H3Cl3N2O2	RICE	0.1	0.3	2	1	0	1	4	0	0	0	0	3	36
TRIFLOXYSTROBIN	141517-21-7	C20H19F3N2O4	BANANA	0.05	0.03	3	1	0	1	3	0	0	0	0	3	36
PROPICONAZOLE	60207-90-1	C15H17Cl2N3O2	BANANA	0.1	0.04	3	3	0	3	3	0	0	0	0	2	36
BENZOVINDIFLUPYR	1072957-71-1	C18H15Cl2F2N3O	BANANA	0.4	0.05	3	3	0	3	3	0	0	0	0	2	36
AZOXYSTROBIN	131860-33-8	C22H17N3O5	BANANA	15	0.02	3	1	0	1	3	0	0	0	0	3	36
BENZOVINDIFLUPYR	1072957-71-1	C18H15Cl2F2N3O	POTATO	0.01	0.05	3	3	0	3	3	0	0	0	0	2	36
DIAFENTHIURON	80060-09-9	C23H32N2OS	POTATO	0.01	0.003	3	2	1	3	3	0	0	0	0	2	36
LUFENURON	103055-07-8	C17H8Cl2F8N2O3	POTATO	0.02	0.02	3	2	1	3	3	0	0	0	0	2	36
TRIFLOXYSTROBIN	141517-21-7	C20H19F3N2O4	POTATO	0.02	0.03	3	1	0	1	3	0	0	0	0	3	36
FLUMIOXAZIN	103361-09-7	C19H15FN2O4	POTATO	0.05	0.02	3	2	1	3	3	0	0	0	0	2	36
AZOXYSTROBIN	131860-33-8	C22H17N3O5	POTATO	0.1	0.02	3	1	0	1	3	0	0	0	0	3	36
CLETHODIM	99129-21-2	C17H26ClNO3S	POTATO	0.5	0.01	3	1	0	1	3	0	0	0	0	3	36
AMETRYN	834-12-8	C9H17N5S	COFFEE	0.05	0.072	3	3	0	3	2	0	0	0	0	3	36
AMETRYN	834-12-8	C9H17N5S	SUGARCANE	0.05	0.072	3	3	0	3	2	0	0	0	0	3	36
CLOMAZONE	81777-89-1	C12H14ClNO2	SUGARCANE	0.05	0.04	3	3	0	3	2	0	0	0	0	3	36
TRICLOPYR BUTOTYL	64700-56-7	C13H16Cl3NO4	SUGARCANE	0.07	0.03	3	3	0	3	2	0	0	0	0	3	36
TEBUTHIURON	34014-18-1	C9H16N4OS	SUGARCANE	1	0.07	3	3	0	3	2	0	0	0	0	3	36
FORMETANATE	22259-30-9	C11H15N3O2	ONION	0.2	0.025	3	4	2	6	2	0	1	0	1	1	36
FOMESAFEN	72178-02-0	C15H10ClF3N2O6S	CITROS	0.01	0.003	3	3	0	3	3	0	0	0	0	2	36
CLETHODIM	99129-21-2	C17H26ClNO3S	CITROS	0.05	0.01	3	1	0	1	3	0	0	0	0	3	36
FLUMIOXAZIN	103361-09-7	C19H15FN2O4	CITROS	0.05	0.02	3	2	1	3	3	0	0	0	0	2	36
SULFENTRAZONE	122836-35-5	C11H10Cl2F2N4O3S	CITROS	0.1	0.01	3	1	0	1	3	0	0	0	0	3	36
BENZOVINDIFLUPYR	1072957-71-1	C18H15Cl2F2N3O	CITROS	0.4	0.05	3	3	0	3	3	0	0	0	0	2	36
TRIFLOXYSTROBIN	141517-21-7	C20H19F3N2O4	CITROS	0.4	0.03	3	1	0	1	3	0	0	0	0	3	36
PROPICONAZOLE	60207-90-1	C15H17Cl2N3O2	CITROS	0.5	0.04	3	3	0	3	3	0	0	0	0	2	36
DIAFENTHIURON	80060-09-9	C23H32N2OS	CITROS	0.5	0.003	3	2	1	3	3	0	0	0	0	2	36
LUFENURON	103055-07-8	C17H8Cl2F8N2O3	CITROS	0.5	0.02	3	2	1	3	3	0	0	0	0	2	36
AZOXYSTROBIN	131860-33-8	C22H17N3O5	CITROS	7	0.02	3	1	0	1	3	0	0	0	0	3	36
PROTIOCONAZOLE	178928-70-6	C14H15Cl2N3OS	BEAN	0.06	0.001	4	1	1	2	2	0	0	0	0	3	36
FORMETANATE	22259-30-9	C11H15N3O2	BEAN	0.5	0.025	3	4	2	6	2	0	1	0	1	1	36
PROTIOCONAZOLE	178928-70-6	C14H15Cl2N3OS	BEANS	0.06	0.001	4	1	1	2	2	0	0	0	0	3	36
CLOMAZONE	81777-89-1	C12H14ClNO2	CASSAVA	0.05	0.04	3	3	0	3	2	0	0	0	0	3	36
AMETRYN	834-12-8	C9H17N5S	CASSAVA	0.05	0.072	3	3	0	3	2	0	0	0	0	3	36
FORMETANATE	22259-30-9	C11H15N3O2	WATERMELON	0.5	0.025	3	4	2	6	2	0	1	0	1	1	36
AMETRYN	834-12-8	C9H17N5S	SOYBEAN	0.01	0.072	3	3	0	3	2	0	0	0	0	3	36
TRICLOPYR BUTOTYL	64700-56-7	C13H16Cl3NO4	SOYBEAN	0.01	0.03	3	3	0	3	2	0	0	0	0	3	36
CLOMAZONE	81777-89-1	C12H14ClNO2	SOYBEAN	0.05	0.04	3	3	0	3	2	0	0	0	0	3	36
PROTIOCONAZOLE	178928-70-6	C14H15Cl2N3OS	SOYBEAN	0.2	0.001	4	1	1	2	2	0	0	0	0	3	36
PROPICONAZOLE	60207-90-1	C15H17Cl2N3O2	TOMATO	0.1	0.04	3	3	0	3	3	0	0	0	0	2	36
CLETHODIM	99129-21-2	C17H26ClNO3S	TOMATO	0.5	0.01	3	1	0	1	3	0	0	0	0	3	36
AZOXYSTROBIN	131860-33-8	C22H17N3O5	TOMATO	0.5	0.02	3	1	0	1	3	0	0	0	0	3	36
DIAFENTHIURON	80060-09-9	C23H32N2OS	TOMATO	0.5	0.003	3	2	1	3	3	0	0	0	0	2	36
LUFENURON	103055-07-8	C17H8Cl2F8N2O3	TOMATO	0.5	0.02	3	2	1	3	3	0	0	0	0	2	36
TRIFLOXYSTROBIN	141517-21-7	C20H19F3N2O4	TOMATO	0.5	0.03	3	1	0	1	3	0	0	0	0	3	36
TRICLOPYR BUTOTYL	64700-56-7	C13H16Cl3NO4	WHEAT	0.01	0.03	3	3	0	3	2	0	0	0	0	3	36
PROTIOCONAZOLE	178928-70-6	C14H15Cl2N3OS	WHEAT	0.05	0.001	4	1	1	2	2	0	0	0	0	3	36
METHOMYL	16752-77-5	C5H10N2O2S	AVOCADO	0.01	0.02	3	4	0	4	1	0	1	0	1	4	35
PROFENOFOS	41198-08-7	C11H15BrClO3PS	PUMPKIN	0.1	0.01	3	3	1	4	1	0	1	1	2	3	35
PROFENOFOS	41198-08-7	C11H15BrClO3PS	ZUCCHINI	0.1	0.01	3	3	1	4	1	0	1	1	2	3	35
METHOMYL	16752-77-5	C5H10N2O2S	ACEROLA	0.015	0.02	3	4	0	4	1	0	1	0	1	4	35
PROFENOFOS	41198-08-7	C11H15BrClO3PS	GARLIC	0.05	0.01	3	3	1	4	1	0	1	1	2	3	35
PROFENOFOS	41198-08-7	C11H15BrClO3PS	PEANUT	0.02	0.01	3	3	1	4	1	0	1	1	2	3	35
METHOMYL	16752-77-5	C5H10N2O2S	PEANUT	0.05	0.02	3	4	0	4	1	0	1	0	1	4	35
METHOMYL	16752-77-5	C5H10N2O2S	BLACKBERRY	0.015	0.02	3	4	0	4	1	0	1	0	1	4	35
METHOMYL	16752-77-5	C5H10N2O2S	OAT	0.1	0.02	3	4	0	4	1	0	1	0	1	4	35
2,4-D	94-75-7	C8H6Cl2O3	OAT	0.2	0.01	3	3	1	4	1	0	0	1	1	4	35
PROFENOFOS	41198-08-7	C11H15BrClO3PS	OAT	0.5	0.01	3	3	1	4	1	0	1	1	2	3	35
PROFENOFOS	41198-08-7	C11H15BrClO3PS	YACON POTATO	0.01	0.01	3	3	1	4	1	0	1	1	2	3	35
PROFENOFOS	41198-08-7	C11H15BrClO3PS	SWEET POTATO	0.01	0.01	3	3	1	4	1	0	1	1	2	3	35
PROFENOFOS	41198-08-7	C11H15BrClO3PS	AUBERGINE	2	0.01	3	3	1	4	1	0	1	1	2	3	35
PROFENOFOS	41198-08-7	C11H15BrClO3PS	BEETROOT	0.01	0.01	3	3	1	4	1	0	1	1	2	3	35
METHOMYL	16752-77-5	C5H10N2O2S	COCOA	0.01	0.02	3	4	0	4	1	0	1	0	1	4	35
PROFENOFOS	41198-08-7	C11H15BrClO3PS	CANOLA	0.08	0.01	3	3	1	4	1	0	1	1	2	3	35
PROFENOFOS	41198-08-7	C11H15BrClO3PS	YAM	0.01	0.01	3	3	1	4	1	0	1	1	2	3	35
PROFENOFOS	41198-08-7	C11H15BrClO3PS	CARROT	0.01	0.01	3	3	1	4	1	0	1	1	2	3	35
METHOMYL	16752-77-5	C5H10N2O2S	RYE	0.1	0.02	3	4	0	4	1	0	1	0	1	4	35
2,4-D	94-75-7	C8H6Cl2O3	RYE	0.2	0.01	3	3	1	4	1	0	0	1	1	4	35
PROFENOFOS	41198-08-7	C11H15BrClO3PS	RYE	0.5	0.01	3	3	1	4	1	0	1	1	2	3	35
METHOMYL	16752-77-5	C5H10N2O2S	BARLEY	0.1	0.02	3	4	0	4	1	0	1	0	1	4	35
2,4-D	94-75-7	C8H6Cl2O3	BARLEY	0.2	0.01	3	3	1	4	1	0	0	1	1	4	35
PROFENOFOS	41198-08-7	C11H15BrClO3PS	BARLEY	0.5	0.01	3	3	1	4	1	0	1	1	2	3	35
PROFENOFOS	41198-08-7	C11H15BrClO3PS	SHALLOT	0.05	0.01	3	3	1	4	1	0	1	1	2	3	35
PROFENOFOS	41198-08-7	C11H15BrClO3PS	CHAYOTE	0.1	0.01	3	3	1	4	1	0	1	1	2	3	35
METHOMYL	16752-77-5	C5H10N2O2S	COCONUT	0.2	0.02	3	4	0	4	1	0	1	0	1	4	35
PROFENOFOS	41198-08-7	C11H15BrClO3PS	KALE	0.05	0.01	3	3	1	4	1	0	1	1	2	3	35
METHOMYL	16752-77-5	C5H10N2O2S	KALE	3	0.02	3	4	0	4	1	0	1	0	1	4	35
PROFENOFOS	41198-08-7	C11H15BrClO3PS	CHINESE CABBAGE	0.05	0.01	3	3	1	4	1	0	1	1	2	3	35
METHOMYL	16752-77-5	C5H10N2O2S	CHINESE CABBAGE	3	0.02	3	4	0	4	1	0	1	0	1	4	35
PROFENOFOS	41198-08-7	C11H15BrClO3PS	BRUSSELS SPROUTS	0.05	0.01	3	3	1	4	1	0	1	1	2	3	35
METHOMYL	16752-77-5	C5H10N2O2S	BRUSSELS SPROUTS	3	0.02	3	4	0	4	1	0	1	0	1	4	35
PROFENOFOS	41198-08-7	C11H15BrClO3PS	CAULIFLOWER	0.05	0.01	3	3	1	4	1	0	1	1	2	3	35
METHOMYL	16752-77-5	C5H10N2O2S	CAULIFLOWER	3	0.02	3	4	0	4	1	0	1	0	1	4	35
METHOMYL	16752-77-5	C5H10N2O2S	CUPUAÇU	0.01	0.02	3	4	0	4	1	0	1	0	1	4	35
METHOMYL	16752-77-5	C5H10N2O2S	PALM OIL FRUIT	0.2	0.02	3	4	0	4	1	0	1	0	1	4	35
PROFENOFOS	41198-08-7	C11H15BrClO3PS	PEA	0.1	0.01	3	3	1	4	1	0	1	1	2	3	35
METHOMYL	16752-77-5	C5H10N2O2S	RASPBERRY	0.015	0.02	3	4	0	4	1	0	1	0	1	4	35
PROFENOFOS	41198-08-7	C11H15BrClO3PS	GINGER	0.01	0.01	3	3	1	4	1	0	1	1	2	3	35
PROFENOFOS	41198-08-7	C11H15BrClO3PS	SESAME	0.08	0.01	3	3	1	4	1	0	1	1	2	3	35
PROFENOFOS	41198-08-7	C11H15BrClO3PS	SUNFLOWER	0.08	0.01	3	3	1	4	1	0	1	1	2	3	35
PROFENOFOS	41198-08-7	C11H15BrClO3PS	CHICKPEA	0.1	0.01	3	3	1	4	1	0	1	1	2	3	35
METHOMYL	16752-77-5	C5H10N2O2S	GUARANA	0.01	0.02	3	4	0	4	1	0	1	0	1	4	35
PROFENOFOS	41198-08-7	C11H15BrClO3PS	YAM	0.01	0.01	3	3	1	4	1	0	1	1	2	3	35
PROFENOFOS	41198-08-7	C11H15BrClO3PS	JILÓ (SCARLET EGGPLANT)	2	0.01	3	3	1	4	1	0	1	1	2	3	35
PROFENOFOS	41198-08-7	C11H15BrClO3PS	LENTIL	0.1	0.01	3	3	1	4	1	0	1	1	2	3	35
PROFENOFOS	41198-08-7	C11H15BrClO3PS	FLAXSEED	0.1	0.01	3	3	1	4	1	0	1	1	2	3	35
METHOMYL	16752-77-5	C5H10N2O2S	PAPAYA	0.01	0.02	3	4	0	4	1	0	1	0	1	4	35
PROFENOFOS	41198-08-7	C11H15BrClO3PS	ARRACACHA / PERUVIAN PARSNIP	0.01	0.01	3	3	1	4	1	0	1	1	2	3	35
METHOMYL	16752-77-5	C5H10N2O2S	MANGO	0.01	0.02	3	4	0	4	1	0	1	0	1	4	35
METHOMYL	16752-77-5	C5H10N2O2S	PASSION FRUIT	0.01	0.02	3	4	0	4	1	0	1	0	1	4	35
PROFENOFOS	41198-08-7	C11H15BrClO3PS	GHERKIN	0.1	0.01	3	3	1	4	1	0	1	1	2	3	35
METHOMYL	16752-77-5	C5H10N2O2S	MELON	0.01	0.02	3	4	0	4	1	0	1	0	1	4	35
PROFENOFOS	41198-08-7	C11H15BrClO3PS	MILLET	0.02	0.01	3	3	1	4	1	0	1	1	2	3	35
METHOMYL	16752-77-5	C5H10N2O2S	MILLET	0.1	0.02	3	4	0	4	1	0	1	0	1	4	35
2,4-D	94-75-7	C8H6Cl2O3	MILLET	0.2	0.01	3	3	1	4	1	0	0	1	1	4	35
PROFENOFOS	41198-08-7	C11H15BrClO3PS	CORN	0.02	0.01	3	3	1	4	1	0	1	1	2	3	35
METHOMYL	16752-77-5	C5H10N2O2S	CORN	0.1	0.02	3	4	0	4	1	0	1	0	1	4	35
2,4-D	94-75-7	C8H6Cl2O3	CORN	0.2	0.01	3	3	1	4	1	0	0	1	1	4	35
METHOMYL	16752-77-5	C5H10N2O2S	BLUEBERRY	0.015	0.02	3	4	0	4	1	0	1	0	1	4	35
METHOMYL	16752-77-5	C5H10N2O2S	STRAWBERRY	0.015	0.02	3	4	0	4	1	0	1	0	1	4	35
PROFENOFOS	41198-08-7	C11H15BrClO3PS	TURNIP	0.01	0.01	3	3	1	4	1	0	1	1	2	3	35
PROFENOFOS	41198-08-7	C11H15BrClO3PS	CUCUMBER	0.1	0.01	3	3	1	4	1	0	1	1	2	3	35
PROFENOFOS	41198-08-7	C11H15BrClO3PS	CHILI PEPPER	2	0.01	3	3	1	4	1	0	1	1	2	3	35
PROFENOFOS	41198-08-7	C11H15BrClO3PS	BELL PEPPER	2	0.01	3	3	1	4	1	0	1	1	2	3	35
METHOMYL	16752-77-5	C5H10N2O2S	SURINAM CHERRY	0.015	0.02	3	4	0	4	1	0	1	0	1	4	35
PROFENOFOS	41198-08-7	C11H15BrClO3PS	OKRA	2	0.01	3	3	1	4	1	0	1	1	2	3	35
METHOMYL	16752-77-5	C5H10N2O2S	KIWI	0.01	0.02	3	4	0	4	1	0	1	0	1	4	35
PROFENOFOS	41198-08-7	C11H15BrClO3PS	RADISH	0.01	0.01	3	3	1	4	1	0	1	1	2	3	35
PROFENOFOS	41198-08-7	C11H15BrClO3PS	CABBAGE	0.05	0.01	3	3	1	4	1	0	1	1	2	3	35
METHOMYL	16752-77-5	C5H10N2O2S	CABBAGE	3	0.02	3	4	0	4	1	0	1	0	1	4	35
METHOMYL	16752-77-5	C5H10N2O2S	POMEGRANATE	0.01	0.02	3	4	0	4	1	0	1	0	1	4	35
PROFENOFOS	41198-08-7	C11H15BrClO3PS	SORGHUM	0.02	0.01	3	3	1	4	1	0	1	1	2	3	35
METHOMYL	16752-77-5	C5H10N2O2S	SORGHUM	0.1	0.02	3	4	0	4	1	0	1	0	1	4	35
2,4-D	94-75-7	C8H6Cl2O3	SORGHUM	0.2	0.01	3	3	1	4	1	0	0	1	1	4	35
METHOMYL	16752-77-5	C5H10N2O2S	TRITICALE	0.1	0.02	3	4	0	4	1	0	1	0	1	4	35
2,4-D	94-75-7	C8H6Cl2O3	TRITICALE	0.2	0.01	3	3	1	4	1	0	0	1	1	4	35
PROFENOFOS	41198-08-7	C11H15BrClO3PS	TRITICALE	0.5	0.01	3	3	1	4	1	0	1	1	2	3	35
LAMBDA-CYHALOTHRIN	91465-08-6	C23H19ClF3NO3	LEEK	0.02	0.05	3	3	2	5	1	0	1	0	1	3	32
BIFENTHRIN	82657-04-3	C23H22ClF3O2	AVOCADO	0.3	0.02	3	3	2	5	1	0	1	0	1	3	32
LAMBDA-CYHALOTHRIN	91465-08-6	C23H19ClF3NO3	AVOCADO	1	0.05	3	3	2	5	1	0	1	0	1	3	32
BIFENTHRIN	82657-04-3	C23H22ClF3O2	PINEAPPLE	0.3	0.02	3	3	2	5	1	0	1	0	1	3	32
LAMBDA-CYHALOTHRIN	91465-08-6	C23H19ClF3NO3	PINEAPPLE	1	0.05	3	3	2	5	1	0	1	0	1	3	32
LAMBDA-CYHALOTHRIN	91465-08-6	C23H19ClF3NO3	PUMPKIN	0.01	0.05	3	3	2	5	1	0	1	0	1	3	32
BIFENTHRIN	82657-04-3	C23H22ClF3O2	PUMPKIN	0.3	0.02	3	3	2	5	1	0	1	0	1	3	32
LAMBDA-CYHALOTHRIN	91465-08-6	C23H19ClF3NO3	ZUCCHINI	0.01	0.05	3	3	2	5	1	0	1	0	1	3	32
BIFENTHRIN	82657-04-3	C23H22ClF3O2	ZUCCHINI	0.3	0.02	3	3	2	5	1	0	1	0	1	3	32
BIFENTHRIN	82657-04-3	C23H22ClF3O2	AÇAÍ	0.05	0.02	3	3	2	5	1	0	1	0	1	3	32
BIFENTHRIN	82657-04-3	C23H22ClF3O2	SWISS CHARD	0.15	0.02	3	3	2	5	1	0	1	0	1	3	32
BIFENTHRIN	82657-04-3	C23H22ClF3O2	ACEROLA	0.01	0.02	3	3	2	5	1	0	1	0	1	3	32
BIFENTHRIN	82657-04-3	C23H22ClF3O2	WATERCRESS	0.15	0.02	3	3	2	5	1	0	1	0	1	3	32
LAMBDA-CYHALOTHRIN	91465-08-6	C23H19ClF3NO3	WATERCRESS	1	0.05	3	3	2	5	1	0	1	0	1	3	32
BIFENTHRIN	82657-04-3	C23H22ClF3O2	LETTUCE	0.15	0.02	3	3	2	5	1	0	1	0	1	3	32
LAMBDA-CYHALOTHRIN	91465-08-6	C23H19ClF3NO3	LETTUCE	1	0.05	3	3	2	5	1	0	1	0	1	3	32
LAMBDA-CYHALOTHRIN	91465-08-6	C23H19ClF3NO3	GARLIC	0.02	0.05	3	3	2	5	1	0	1	0	1	3	32
BIFENTHRIN	82657-04-3	C23H22ClF3O2	GARLIC	0.05	0.02	3	3	2	5	1	0	1	0	1	3	32
BIFENTHRIN	82657-04-3	C23H22ClF3O2	WILD CHICORY	0.15	0.02	3	3	2	5	1	0	1	0	1	3	32
FIPRONIL	120068-37-3	C12H4Cl2F6N4OS	PEANUT	0.01	0.0002	4	3	1	4	1	1	0	0	1	3	32
LAMBDA-CYHALOTHRIN	91465-08-6	C23H19ClF3NO3	PEANUT	0.05	0.05	3	3	2	5	1	0	1	0	1	3	32
BIFENTHRIN	82657-04-3	C23H22ClF3O2	PEANUT	0.5	0.02	3	3	2	5	1	0	1	0	1	3	32
BIFENTHRIN	82657-04-3	C23H22ClF3O2	BLACKBERRY	0.01	0.02	3	3	2	5	1	0	1	0	1	3	32
LAMBDA-CYHALOTHRIN	91465-08-6	C23H19ClF3NO3	BLACKBERRY	0.5	0.05	3	3	2	5	1	0	1	0	1	3	32
LAMBDA-CYHALOTHRIN	91465-08-6	C23H19ClF3NO3	ANNONACEAE	0.05	0.05	3	3	2	5	1	0	1	0	1	3	32
BIFENTHRIN	82657-04-3	C23H22ClF3O2	ANNONACEAE	0.3	0.02	3	3	2	5	1	0	1	0	1	3	32
ETHIPROLE	181587-01-9	C13H9Cl2F3N4OS	RICE	0.01	0.005	3	1	0	1	4	0	0	0	0	2	32
METOMINOSTROBIN	133408-50-1	C16H16N2O3	RICE	0.07	0.0019	3	1	0	1	4	0	0	0	0	2	32
BETA-CYFLUTHRIN	68359-37-5	C22H18Cl2FNO3	RICE	0.4	0.02	3	4	1	5	4	0	0	0	0	1	32
CHLORANTRANILIPROLE	500008-45-7	C18H14BrCl2N5O2	RICE	1.5	1.58	2	1	1	2	4	0	0	0	0	2	32
FIPRONIL	120068-37-3	C12H4Cl2F6N4OS	OAT	0.01	0.0002	4	3	1	4	1	1	0	0	1	3	32
LAMBDA-CYHALOTHRIN	91465-08-6	C23H19ClF3NO3	OAT	0.4	0.05	3	3	2	5	1	0	1	0	1	3	32
BIFENTHRIN	82657-04-3	C23H22ClF3O2	OAT	2	0.02	3	3	2	5	1	0	1	0	1	3	32
BIFENTHRIN	82657-04-3	C23H22ClF3O2	OLIVE	0.3	0.02	3	3	2	5	1	0	1	0	1	3	32
LAMBDA-CYHALOTHRIN	91465-08-6	C23H19ClF3NO3	YACON POTATO	0.05	0.05	3	3	2	5	1	0	1	0	1	3	32
BIFENTHRIN	82657-04-3	C23H22ClF3O2	YACON POTATO	0.08	0.02	3	3	2	5	1	0	1	0	1	3	32
LAMBDA-CYHALOTHRIN	91465-08-6	C23H19ClF3NO3	SWEET POTATO	0.05	0.05	3	3	2	5	1	0	1	0	1	3	32
BIFENTHRIN	82657-04-3	C23H22ClF3O2	SWEET POTATO	0.08	0.02	3	3	2	5	1	0	1	0	1	3	32
LAMBDA-CYHALOTHRIN	91465-08-6	C23H19ClF3NO3	AUBERGINE	0.2	0.05	3	3	2	5	1	0	1	0	1	3	32
BIFENTHRIN	82657-04-3	C23H22ClF3O2	AUBERGINE	0.3	0.02	3	3	2	5	1	0	1	0	1	3	32
LAMBDA-CYHALOTHRIN	91465-08-6	C23H19ClF3NO3	BEETROOT	0.05	0.05	3	3	2	5	1	0	1	0	1	3	32
BIFENTHRIN	82657-04-3	C23H22ClF3O2	BEETROOT	0.08	0.02	3	3	2	5	1	0	1	0	1	3	32
DELTAMETHRIN	52918-63-5	C22H19Br2NO3	BROCCOLI	0.05	0.01	3	3	2	5	2	0	1	0	1	1	32
PYRACLOSTROBIN	175013-18-0	C19H18ClN3O4	BROCCOLI	0.07	0.04	3	1	0	1	2	0	1	0	1	3	32
BIFENTHRIN	82657-04-3	C23H22ClF3O2	COCOA	0.3	0.02	3	3	2	5	1	0	1	0	1	3	32
LAMBDA-CYHALOTHRIN	91465-08-6	C23H19ClF3NO3	COCOA	1	0.05	3	3	2	5	1	0	1	0	1	3	32
THIODICARB	59669-26-0	C10H18N4O4S3	COFFEE	0.01	0.03	3	3	2	5	2	0	0	0	0	2	32
PERMETHRIN	52645-53-1	C21H20Cl2O3	COFFEE	0.01	0.05	3	3	2	5	2	0	0	1	1	1	32
ALACHLOR	15972-60-8	C14H20ClNO2	COFFEE	0.05	0.01	3	3	2	5	2	0	0	1	1	1	32
ZETA-CYPERMETHRIN	1315501-18-8	C22H19Cl2NO3	COFFEE	0.3	0.005	3	3	2	5	2	0	0	0	0	2	32
FENPROPATHRIN	39515-41-8	C22H23NO3	COFFEE	0.5	0.03	3	3	2	5	2	0	0	0	0	2	32
PYRACLOSTROBIN	175013-18-0	C19H18ClN3O4	COFFEE	0.5	0.04	3	1	0	1	2	0	1	0	1	3	32
DELTAMETHRIN	52918-63-5	C22H19Br2NO3	COFFEE	1	0.01	3	3	2	5	2	0	1	0	1	1	32
BIFENTHRIN	82657-04-3	C23H22ClF3O2	CASHEW	0.3	0.02	3	3	2	5	1	0	1	0	1	3	32
THIODICARB	59669-26-0	C10H18N4O4S3	SUGARCANE	0.01	0.03	3	3	2	5	2	0	0	0	0	2	32
ALACHLOR	15972-60-8	C14H20ClNO2	SUGARCANE	0.1	0.01	3	3	2	5	2	0	0	1	1	1	32
PYRACLOSTROBIN	175013-18-0	C19H18ClN3O4	SUGARCANE	0.2	0.04	3	1	0	1	2	0	1	0	1	3	32
BIFENTHRIN	82657-04-3	C23H22ClF3O2	CANOLA	0.02	0.02	3	3	2	5	1	0	1	0	1	3	32
LAMBDA-CYHALOTHRIN	91465-08-6	C23H19ClF3NO3	CANOLA	0.05	0.05	3	3	2	5	1	0	1	0	1	3	32
BIFENTHRIN	82657-04-3	C23H22ClF3O2	PERSIMMON	0.3	0.02	3	3	2	5	1	0	1	0	1	3	32
LAMBDA-CYHALOTHRIN	91465-08-6	C23H19ClF3NO3	PERSIMMON	0.3	0.05	3	3	2	5	1	0	1	0	1	3	32
LAMBDA-CYHALOTHRIN	91465-08-6	C23H19ClF3NO3	YAM	0.05	0.05	3	3	2	5	1	0	1	0	1	3	32
BIFENTHRIN	82657-04-3	C23H22ClF3O2	YAM	0.08	0.02	3	3	2	5	1	0	1	0	1	3	32
BIFENTHRIN	82657-04-3	C23H22ClF3O2	STARFRUIT	0.3	0.02	3	3	2	5	1	0	1	0	1	3	32
BIFENTHRIN	82657-04-3	C23H22ClF3O2	BRAZIL NUT	0.05	0.02	3	3	2	5	1	0	1	0	1	3	32
FENPROPATHRIN	39515-41-8	C22H23NO3	ONION	0.01	0.03	3	3	2	5	2	0	0	0	0	2	32
DELTAMETHRIN	52918-63-5	C22H19Br2NO3	ONION	0.03	0.01	3	3	2	5	2	0	1	0	1	1	32
ZETA-CYPERMETHRIN	1315501-18-8	C22H19Cl2NO3	ONION	0.05	0.005	3	3	2	5	2	0	0	0	0	2	32
PYRACLOSTROBIN	175013-18-0	C19H18ClN3O4	ONION	0.5	0.04	3	1	0	1	2	0	1	0	1	3	32
LAMBDA-CYHALOTHRIN	91465-08-6	C23H19ClF3NO3	GREEN ONION	1	0.05	3	3	2	5	1	0	1	0	1	3	32
LAMBDA-CYHALOTHRIN	91465-08-6	C23H19ClF3NO3	CARROT	0.05	0.05	3	3	2	5	1	0	1	0	1	3	32
BIFENTHRIN	82657-04-3	C23H22ClF3O2	CARROT	0.08	0.02	3	3	2	5	1	0	1	0	1	3	32
FIPRONIL	120068-37-3	C12H4Cl2F6N4OS	RYE	0.01	0.0002	4	3	1	4	1	1	0	0	1	3	32
LAMBDA-CYHALOTHRIN	91465-08-6	C23H19ClF3NO3	RYE	0.5	0.05	3	3	2	5	1	0	1	0	1	3	32
BIFENTHRIN	82657-04-3	C23H22ClF3O2	RYE	2	0.02	3	3	2	5	1	0	1	0	1	3	32
FIPRONIL	120068-37-3	C12H4Cl2F6N4OS	BARLEY	0.01	0.0002	4	3	1	4	1	1	0	0	1	3	32
BIFENTHRIN	82657-04-3	C23H22ClF3O2	BARLEY	2	0.02	3	3	2	5	1	0	1	0	1	3	32
LAMBDA-CYHALOTHRIN	91465-08-6	C23H19ClF3NO3	BARLEY	2	0.05	3	3	2	5	1	0	1	0	1	3	32
LAMBDA-CYHALOTHRIN	91465-08-6	C23H19ClF3NO3	SHALLOT	0.05	0.05	3	3	2	5	1	0	1	0	1	3	32
BIFENTHRIN	82657-04-3	C23H22ClF3O2	SHALLOT	0.05	0.02	3	3	2	5	1	0	1	0	1	3	32
BIFENTHRIN	82657-04-3	C23H22ClF3O2	CHICORY	0.15	0.02	3	3	2	5	1	0	1	0	1	3	32
LAMBDA-CYHALOTHRIN	91465-08-6	C23H19ClF3NO3	CHAYOTE	0.01	0.05	3	3	2	5	1	0	1	0	1	3	32
BIFENTHRIN	82657-04-3	C23H22ClF3O2	CHAYOTE	0.3	0.02	3	3	2	5	1	0	1	0	1	3	32
BIFENTHRIN	82657-04-3	C23H22ClF3O2	COCONUT	0.05	0.02	3	3	2	5	1	0	1	0	1	3	32
LAMBDA-CYHALOTHRIN	91465-08-6	C23H19ClF3NO3	CORIANDER	1	0.05	3	3	2	5	1	0	1	0	1	3	32
LAMBDA-CYHALOTHRIN	91465-08-6	C23H19ClF3NO3	KALE	0.1	0.05	3	3	2	5	1	0	1	0	1	3	32
BIFENTHRIN	82657-04-3	C23H22ClF3O2	KALE	0.6	0.02	3	3	2	5	1	0	1	0	1	3	32
LAMBDA-CYHALOTHRIN	91465-08-6	C23H19ClF3NO3	CHINESE CABBAGE	0.1	0.05	3	3	2	5	1	0	1	0	1	3	32
BIFENTHRIN	82657-04-3	C23H22ClF3O2	CHINESE CABBAGE	0.6	0.02	3	3	2	5	1	0	1	0	1	3	32
LAMBDA-CYHALOTHRIN	91465-08-6	C23H19ClF3NO3	BRUSSELS SPROUTS	0.1	0.05	3	3	2	5	1	0	1	0	1	3	32
BIFENTHRIN	82657-04-3	C23H22ClF3O2	BRUSSELS SPROUTS	0.6	0.02	3	3	2	5	1	0	1	0	1	3	32
LAMBDA-CYHALOTHRIN	91465-08-6	C23H19ClF3NO3	CAULIFLOWER	0.1	0.05	3	3	2	5	1	0	1	0	1	3	32
BIFENTHRIN	82657-04-3	C23H22ClF3O2	CAULIFLOWER	0.6	0.02	3	3	2	5	1	0	1	0	1	3	32
BIFENTHRIN	82657-04-3	C23H22ClF3O2	CUPUAÇU	0.3	0.02	3	3	2	5	1	0	1	0	1	3	32
LAMBDA-CYHALOTHRIN	91465-08-6	C23H19ClF3NO3	CUPUAÇU	1	0.05	3	3	2	5	1	0	1	0	1	3	32
BIFENTHRIN	82657-04-3	C23H22ClF3O2	PALM OIL FRUIT	0.05	0.02	3	3	2	5	1	0	1	0	1	3	32
FIPRONIL	120068-37-3	C12H4Cl2F6N4OS	PEA	0.01	0.0002	4	3	1	4	1	1	0	0	1	3	32
LAMBDA-CYHALOTHRIN	91465-08-6	C23H19ClF3NO3	PEA	0.05	0.05	3	3	2	5	1	0	1	0	1	3	32
BIFENTHRIN	82657-04-3	C23H22ClF3O2	PEA	0.5	0.02	3	3	2	5	1	0	1	0	1	3	32
BIFENTHRIN	82657-04-3	C23H22ClF3O2	SPINACH	0.15	0.02	3	3	2	5	1	0	1	0	1	3	32
BIFENTHRIN	82657-04-3	C23H22ClF3O2	STEVIA	0.15	0.02	3	3	2	5	1	0	1	0	1	3	32
FENPROPATHRIN	39515-41-8	C22H23NO3	BEAN	0.01	0.03	3	3	2	5	2	0	0	0	0	2	32
PERMETHRIN	52645-53-1	C21H20Cl2O3	BEAN	0.02	0.05	3	3	2	5	2	0	0	1	1	1	32
ZETA-CYPERMETHRIN	1315501-18-8	C22H19Cl2NO3	BEAN	0.05	0.005	3	3	2	5	2	0	0	0	0	2	32
PYRACLOSTROBIN	175013-18-0	C19H18ClN3O4	BEAN	0.1	0.04	3	1	0	1	2	0	1	0	1	3	32
THIODICARB	59669-26-0	C10H18N4O4S3	BEAN	0.1	0.03	3	3	2	5	2	0	0	0	0	2	32
DELTAMETHRIN	52918-63-5	C22H19Br2NO3	BEAN	0.35	0.01	3	3	2	5	2	0	1	0	1	1	32
FENPROPATHRIN	39515-41-8	C22H23NO3	COWPEA	0.01	0.03	3	3	2	5	2	0	0	0	0	2	32
PYRACLOSTROBIN	175013-18-0	C19H18ClN3O4	COWPEA	0.1	0.04	3	1	0	1	2	0	1	0	1	3	32
DELTAMETHRIN	52918-63-5	C22H19Br2NO3	COWPEA	0.5	0.01	3	3	2	5	2	0	1	0	1	1	32
DELTAMETHRIN	52918-63-5	C22H19Br2NO3	GREEN BEAN	0.01	0.01	3	3	2	5	2	0	1	0	1	1	32
ZETA-CYPERMETHRIN	1315501-18-8	C22H19Cl2NO3	BEANS	0.05	0.005	3	3	2	5	2	0	0	0	0	2	32
BIFENTHRIN	82657-04-3	C23H22ClF3O2	FIG	0.3	0.02	3	3	2	5	1	0	1	0	1	3	32
LAMBDA-CYHALOTHRIN	91465-08-6	C23H19ClF3NO3	FIG	0.5	0.05	3	3	2	5	1	0	1	0	1	3	32
BIFENTHRIN	82657-04-3	C23H22ClF3O2	RASPBERRY	0.01	0.02	3	3	2	5	1	0	1	0	1	3	32
LAMBDA-CYHALOTHRIN	91465-08-6	C23H19ClF3NO3	GINGER	0.05	0.05	3	3	2	5	1	0	1	0	1	3	32
LAMBDA-CYHALOTHRIN	91465-08-6	C23H19ClF3NO3	SESAME	0.05	0.05	3	3	2	5	1	0	1	0	1	3	32
FIPRONIL	120068-37-3	C12H4Cl2F6N4OS	SUNFLOWER	0.01	0.0002	4	3	1	4	1	1	0	0	1	3	32
LAMBDA-CYHALOTHRIN	91465-08-6	C23H19ClF3NO3	SUNFLOWER	0.05	0.05	3	3	2	5	1	0	1	0	1	3	32
BIFENTHRIN	82657-04-3	C23H22ClF3O2	GUAVA	0.3	0.02	3	3	2	5	1	0	1	0	1	3	32
LAMBDA-CYHALOTHRIN	91465-08-6	C23H19ClF3NO3	GUAVA	0.3	0.05	3	3	2	5	1	0	1	0	1	3	32
FIPRONIL	120068-37-3	C12H4Cl2F6N4OS	CHICKPEA	0.01	0.0002	4	3	1	4	1	1	0	0	1	3	32
LAMBDA-CYHALOTHRIN	91465-08-6	C23H19ClF3NO3	CHICKPEA	0.05	0.05	3	3	2	5	1	0	1	0	1	3	32
BIFENTHRIN	82657-04-3	C23H22ClF3O2	CHICKPEA	0.5	0.02	3	3	2	5	1	0	1	0	1	3	32
BIFENTHRIN	82657-04-3	C23H22ClF3O2	GUARANA	0.3	0.02	3	3	2	5	1	0	1	0	1	3	32
LAMBDA-CYHALOTHRIN	91465-08-6	C23H19ClF3NO3	GUARANA	1	0.05	3	3	2	5	1	0	1	0	1	3	32
LAMBDA-CYHALOTHRIN	91465-08-6	C23H19ClF3NO3	YAM	0.05	0.05	3	3	2	5	1	0	1	0	1	3	32
LAMBDA-CYHALOTHRIN	91465-08-6	C23H19ClF3NO3	JILÓ (SCARLET EGGPLANT)	0.2	0.05	3	3	2	5	1	0	1	0	1	3	32
BIFENTHRIN	82657-04-3	C23H22ClF3O2	JILÓ (SCARLET EGGPLANT)	0.3	0.02	3	3	2	5	1	0	1	0	1	3	32
FIPRONIL	120068-37-3	C12H4Cl2F6N4OS	LENTIL	0.01	0.0002	4	3	1	4	1	1	0	0	1	3	32
BIFENTHRIN	82657-04-3	C23H22ClF3O2	LENTIL	0.5	0.02	3	3	2	5	1	0	1	0	1	3	32
LAMBDA-CYHALOTHRIN	91465-08-6	C23H19ClF3NO3	LYCHEE	0.1	0.05	3	3	2	5	1	0	1	0	1	3	32
BIFENTHRIN	82657-04-3	C23H22ClF3O2	LYCHEE	0.3	0.02	3	3	2	5	1	0	1	0	1	3	32
LAMBDA-CYHALOTHRIN	91465-08-6	C23H19ClF3NO3	FLAXSEED	0.05	0.05	3	3	2	5	1	0	1	0	1	3	32
BIFENTHRIN	82657-04-3	C23H22ClF3O2	HOPS	0.3	0.02	3	3	2	5	1	0	1	0	1	3	32
DELTAMETHRIN	52918-63-5	C22H19Br2NO3	APPLE	0.2	0.01	3	3	2	5	2	0	1	0	1	1	32
FENPROPATHRIN	39515-41-8	C22H23NO3	APPLE	1	0.03	3	3	2	5	2	0	0	0	0	2	32
PYRACLOSTROBIN	175013-18-0	C19H18ClN3O4	APPLE	2	0.04	3	1	0	1	2	0	1	0	1	3	32
LAMBDA-CYHALOTHRIN	91465-08-6	C23H19ClF3NO3	MACADAMIA NUT	0.1	0.05	3	3	2	5	1	0	1	0	1	3	32
BIFENTHRIN	82657-04-3	C23H22ClF3O2	MACADAMIA NUT	0.3	0.02	3	3	2	5	1	0	1	0	1	3	32
LAMBDA-CYHALOTHRIN	91465-08-6	C23H19ClF3NO3	PAPAYA	0.05	0.05	3	3	2	5	1	0	1	0	1	3	32
BIFENTHRIN	82657-04-3	C23H22ClF3O2	PAPAYA	0.3	0.02	3	3	2	5	1	0	1	0	1	3	32
ZETA-CYPERMETHRIN	1315501-18-8	C22H19Cl2NO3	CASSAVA	0.05	0.005	3	3	2	5	2	0	0	0	0	2	32
PYRACLOSTROBIN	175013-18-0	C19H18ClN3O4	CASSAVA	0.2	0.04	3	1	0	1	2	0	1	0	1	3	32
LAMBDA-CYHALOTHRIN	91465-08-6	C23H19ClF3NO3	ARRACACHA / PERUVIAN PARSNIP	0.05	0.05	3	3	2	5	1	0	1	0	1	3	32
BIFENTHRIN	82657-04-3	C23H22ClF3O2	ARRACACHA / PERUVIAN PARSNIP	0.08	0.02	3	3	2	5	1	0	1	0	1	3	32
LAMBDA-CYHALOTHRIN	91465-08-6	C23H19ClF3NO3	MANGO	0.1	0.05	3	3	2	5	1	0	1	0	1	3	32
BIFENTHRIN	82657-04-3	C23H22ClF3O2	MANGO	0.3	0.02	3	3	2	5	1	0	1	0	1	3	32
BIFENTHRIN	82657-04-3	C23H22ClF3O2	MANGABA	0.3	0.02	3	3	2	5	1	0	1	0	1	3	32
BIFENTHRIN	82657-04-3	C23H22ClF3O2	PASSION FRUIT	0.3	0.02	3	3	2	5	1	0	1	0	1	3	32
LAMBDA-CYHALOTHRIN	91465-08-6	C23H19ClF3NO3	PASSION FRUIT	1	0.05	3	3	2	5	1	0	1	0	1	3	32
LAMBDA-CYHALOTHRIN	91465-08-6	C23H19ClF3NO3	GHERKIN	0.01	0.05	3	3	2	5	1	0	1	0	1	3	32
BIFENTHRIN	82657-04-3	C23H22ClF3O2	GHERKIN	0.3	0.02	3	3	2	5	1	0	1	0	1	3	32
DELTAMETHRIN	52918-63-5	C22H19Br2NO3	WATERMELON	0.01	0.01	3	3	2	5	2	0	1	0	1	1	32
FENPROPATHRIN	39515-41-8	C22H23NO3	WATERMELON	0.1	0.03	3	3	2	5	2	0	0	0	0	2	32
PYRACLOSTROBIN	175013-18-0	C19H18ClN3O4	WATERMELON	0.2	0.04	3	1	0	1	2	0	1	0	1	3	32
LAMBDA-CYHALOTHRIN	91465-08-6	C23H19ClF3NO3	MELON	0.05	0.05	3	3	2	5	1	0	1	0	1	3	32
BIFENTHRIN	82657-04-3	C23H22ClF3O2	MELON	0.07	0.02	3	3	2	5	1	0	1	0	1	3	32
FIPRONIL	120068-37-3	C12H4Cl2F6N4OS	MILLET	0.01	0.0002	4	3	1	4	1	1	0	0	1	3	32
BIFENTHRIN	82657-04-3	C23H22ClF3O2	MILLET	0.02	0.02	3	3	2	5	1	0	1	0	1	3	32
LAMBDA-CYHALOTHRIN	91465-08-6	C23H19ClF3NO3	MILLET	1	0.05	3	3	2	5	1	0	1	0	1	3	32
FIPRONIL	120068-37-3	C12H4Cl2F6N4OS	CORN	0.01	0.0002	4	3	1	4	1	1	0	0	1	3	32
BIFENTHRIN	82657-04-3	C23H22ClF3O2	CORN	0.02	0.02	3	3	2	5	1	0	1	0	1	3	32
LAMBDA-CYHALOTHRIN	91465-08-6	C23H19ClF3NO3	CORN	1	0.05	3	3	2	5	1	0	1	0	1	3	32
BIFENTHRIN	82657-04-3	C23H22ClF3O2	BLUEBERRY	0.01	0.02	3	3	2	5	1	0	1	0	1	3	32
LAMBDA-CYHALOTHRIN	91465-08-6	C23H19ClF3NO3	BLUEBERRY	0.5	0.05	3	3	2	5	1	0	1	0	1	3	32
BIFENTHRIN	82657-04-3	C23H22ClF3O2	STRAWBERRY	0.01	0.02	3	3	2	5	1	0	1	0	1	3	32
LAMBDA-CYHALOTHRIN	91465-08-6	C23H19ClF3NO3	STRAWBERRY	0.5	0.05	3	3	2	5	1	0	1	0	1	3	32
BIFENTHRIN	82657-04-3	C23H22ClF3O2	MUSTARD	0.15	0.02	3	3	2	5	1	0	1	0	1	3	32
LAMBDA-CYHALOTHRIN	91465-08-6	C23H19ClF3NO3	TURNIP	0.05	0.05	3	3	2	5	1	0	1	0	1	3	32
BIFENTHRIN	82657-04-3	C23H22ClF3O2	TURNIP	0.08	0.02	3	3	2	5	1	0	1	0	1	3	32
LAMBDA-CYHALOTHRIN	91465-08-6	C23H19ClF3NO3	PECAN NUT	0.05	0.05	3	3	2	5	1	0	1	0	1	3	32
BIFENTHRIN	82657-04-3	C23H22ClF3O2	PECAN NUT	0.3	0.02	3	3	2	5	1	0	1	0	1	3	32
LAMBDA-CYHALOTHRIN	91465-08-6	C23H19ClF3NO3	CUCUMBER	0.01	0.05	3	3	2	5	1	0	1	0	1	3	32
BIFENTHRIN	82657-04-3	C23H22ClF3O2	CUCUMBER	0.3	0.02	3	3	2	5	1	0	1	0	1	3	32
BIFENTHRIN	82657-04-3	C23H22ClF3O2	PEAR	0.4	0.02	3	3	2	5	1	0	1	0	1	3	32
BIFENTHRIN	82657-04-3	C23H22ClF3O2	PEACH	0.4	0.02	3	3	2	5	1	0	1	0	1	3	32
LAMBDA-CYHALOTHRIN	91465-08-6	C23H19ClF3NO3	CHILI PEPPER	0.2	0.05	3	3	2	5	1	0	1	0	1	3	32
BIFENTHRIN	82657-04-3	C23H22ClF3O2	CHILI PEPPER	0.3	0.02	3	3	2	5	1	0	1	0	1	3	32
LAMBDA-CYHALOTHRIN	91465-08-6	C23H19ClF3NO3	BELL PEPPER	0.2	0.05	3	3	2	5	1	0	1	0	1	3	32
BIFENTHRIN	82657-04-3	C23H22ClF3O2	BELL PEPPER	0.3	0.02	3	3	2	5	1	0	1	0	1	3	32
BIFENTHRIN	82657-04-3	C23H22ClF3O2	PINE NUT	0.05	0.02	3	3	2	5	1	0	1	0	1	3	32
BIFENTHRIN	82657-04-3	C23H22ClF3O2	SURINAM CHERRY	0.01	0.02	3	3	2	5	1	0	1	0	1	3	32
BIFENTHRIN	82657-04-3	C23H22ClF3O2	DRAGON FRUIT	0.3	0.02	3	3	2	5	1	0	1	0	1	3	32
BIFENTHRIN	82657-04-3	C23H22ClF3O2	PEACH PALM FRUIT	0.05	0.02	3	3	2	5	1	0	1	0	1	3	32
LAMBDA-CYHALOTHRIN	91465-08-6	C23H19ClF3NO3	OKRA	0.2	0.05	3	3	2	5	1	0	1	0	1	3	32
BIFENTHRIN	82657-04-3	C23H22ClF3O2	OKRA	0.3	0.02	3	3	2	5	1	0	1	0	1	3	32
BIFENTHRIN	82657-04-3	C23H22ClF3O2	KIWI	0.3	0.02	3	3	2	5	1	0	1	0	1	3	32
LAMBDA-CYHALOTHRIN	91465-08-6	C23H19ClF3NO3	KIWI	0.3	0.05	3	3	2	5	1	0	1	0	1	3	32
LAMBDA-CYHALOTHRIN	91465-08-6	C23H19ClF3NO3	RADISH	0.05	0.05	3	3	2	5	1	0	1	0	1	3	32
BIFENTHRIN	82657-04-3	C23H22ClF3O2	RADISH	0.08	0.02	3	3	2	5	1	0	1	0	1	3	32
LAMBDA-CYHALOTHRIN	91465-08-6	C23H19ClF3NO3	CABBAGE	0.1	0.05	3	3	2	5	1	0	1	0	1	3	32
BIFENTHRIN	82657-04-3	C23H22ClF3O2	CABBAGE	0.6	0.02	3	3	2	5	1	0	1	0	1	3	32
BIFENTHRIN	82657-04-3	C23H22ClF3O2	POMEGRANATE	0.3	0.02	3	3	2	5	1	0	1	0	1	3	32
LAMBDA-CYHALOTHRIN	91465-08-6	C23H19ClF3NO3	POMEGRANATE	1	0.05	3	3	2	5	1	0	1	0	1	3	32
BIFENTHRIN	82657-04-3	C23H22ClF3O2	ROCKET	0.15	0.02	3	3	2	5	1	0	1	0	1	3	32
PERMETHRIN	52645-53-1	C21H20Cl2O3	SOYBEAN	0.01	0.05	3	3	2	5	2	0	0	1	1	1	32
ALACHLOR	15972-60-8	C14H20ClNO2	SOYBEAN	0.05	0.01	3	3	2	5	2	0	0	1	1	1	32
FENPROPATHRIN	39515-41-8	C22H23NO3	SOYBEAN	0.05	0.03	3	3	2	5	2	0	0	0	0	2	32
ZETA-CYPERMETHRIN	1315501-18-8	C22H19Cl2NO3	SOYBEAN	0.09	0.005	3	3	2	5	2	0	0	0	0	2	32
PYRACLOSTROBIN	175013-18-0	C19H18ClN3O4	SOYBEAN	0.1	0.04	3	1	0	1	2	0	1	0	1	3	32
THIODICARB	59669-26-0	C10H18N4O4S3	SOYBEAN	0.1	0.03	3	3	2	5	2	0	0	0	0	2	32
DELTAMETHRIN	52918-63-5	C22H19Br2NO3	SOYBEAN	0.5	0.01	3	3	2	5	2	0	1	0	1	1	32
FIPRONIL	120068-37-3	C12H4Cl2F6N4OS	SORGHUM	0.01	0.0002	4	3	1	4	1	1	0	0	1	3	32
BIFENTHRIN	82657-04-3	C23H22ClF3O2	SORGHUM	0.02	0.02	3	3	2	5	1	0	1	0	1	3	32
LAMBDA-CYHALOTHRIN	91465-08-6	C23H19ClF3NO3	SORGHUM	1	0.05	3	3	2	5	1	0	1	0	1	3	32
FENPROPATHRIN	39515-41-8	C22H23NO3	WHEAT	0.06	0.03	3	3	2	5	2	0	0	0	0	2	32
THIODICARB	59669-26-0	C10H18N4O4S3	WHEAT	0.2	0.03	3	3	2	5	2	0	0	0	0	2	32
ZETA-CYPERMETHRIN	1315501-18-8	C22H19Cl2NO3	WHEAT	0.5	0.005	3	3	2	5	2	0	0	0	0	2	32
PYRACLOSTROBIN	175013-18-0	C19H18ClN3O4	WHEAT	1	0.04	3	1	0	1	2	0	1	0	1	3	32
DELTAMETHRIN	52918-63-5	C22H19Br2NO3	WHEAT	1	0.01	3	3	2	5	2	0	1	0	1	1	32
PERMETHRIN	52645-53-1	C21H20Cl2O3	WHEAT	2	0.05	3	3	2	5	2	0	0	1	1	1	32
FIPRONIL	120068-37-3	C12H4Cl2F6N4OS	TRITICALE	0.01	0.0002	4	3	1	4	1	1	0	0	1	3	32
LAMBDA-CYHALOTHRIN	91465-08-6	C23H19ClF3NO3	TRITICALE	0.5	0.05	3	3	2	5	1	0	1	0	1	3	32
BIFENTHRIN	82657-04-3	C23H22ClF3O2	TRITICALE	2	0.02	3	3	2	5	1	0	1	0	1	3	32
BIFENTHRIN	82657-04-3	C23H22ClF3O2	GRAPE	0.3	0.02	3	3	2	5	1	0	1	0	1	3	32
LAMBDA-CYHALOTHRIN	91465-08-6	C23H19ClF3NO3	GRAPE	0.3	0.05	3	3	2	5	1	0	1	0	1	3	32
GLYPHOSATE	1071-83-6	C3H8NO5P	AVOCADO	0.1	0.5	2	2	1	3	1	0	1	1	2	4	30
GLYPHOSATE	1071-83-6	C3H8NO5P	PINEAPPLE	0.1	0.5	2	2	1	3	1	0	1	1	2	4	30
GLYPHOSATE	1071-83-6	C3H8NO5P	AÇAÍ	0.1	0.5	2	2	1	3	1	0	1	1	2	4	30
GLYPHOSATE	1071-83-6	C3H8NO5P	PLUM	0.2	0.5	2	2	1	3	1	0	1	1	2	4	30
GLYPHOSATE	1071-83-6	C3H8NO5P	PEANUT	0.01	0.5	2	2	1	3	1	0	1	1	2	4	30
GLYPHOSATE	1071-83-6	C3H8NO5P	ANNONACEAE	0.1	0.5	2	2	1	3	1	0	1	1	2	4	30
GLYPHOSATE	1071-83-6	C3H8NO5P	OAT	0.05	0.5	2	2	1	3	1	0	1	1	2	4	30
GLYPHOSATE	1071-83-6	C3H8NO5P	BLACK OAT	20	0.5	2	2	1	3	1	0	1	1	2	4	30
GLYPHOSATE	1071-83-6	C3H8NO5P	OLIVE	0.1	0.5	2	2	1	3	1	0	1	1	2	4	30
GLYPHOSATE	1071-83-6	C3H8NO5P	RYEGRASS	10	0.5	2	2	1	3	1	0	1	1	2	4	30
SIMAZINE	122-34-9	C7H12ClN5	BANANA	0.02	0.006	3	1	1	2	3	0	0	1	1	1	30
FLUXAPYROXAD	907204-31-3	C18H12F5N3O	BANANA	0.4	0.02	3	2	0	2	3	0	0	0	0	2	30
FENPROPIMORPH	67564-91-4	C20H33NO	BANANA	2	0.003	3	2	0	2	3	0	0	0	0	2	30
PICOXYSTROBIN	117428-22-5	C18H16F3NO4	POTATO	0.01	0.043	3	2	0	2	3	0	0	0	0	2	30
CHLORFLUAZURON	71422-67-8	C20H9Cl3F5N3O3	POTATO	0.01	0.005	3	1	1	2	3	0	1	0	1	1	30
CADUSAFOS	95465-99-9	C10H23O2S2P	POTATO	0.02	0.0003	4	4	2	6	3	0	0	0	0	1	30
FLUXAPYROXAD	907204-31-3	C18H12F5N3O	POTATO	0.03	0.02	3	2	0	2	3	0	0	0	0	2	30
CYROMAZINE	66215-27-8	C6H10N6	POTATO	0.1	0.02	3	2	0	2	3	0	1	0	1	1	30
CAPTAN	133-06-2	C9H8Cl3NO2S	POTATO	1	0.1	3	1	1	2	3	0	0	0	0	2	30
GLYPHOSATE	1071-83-6	C3H8NO5P	YACON POTATO	0.01	0.5	2	2	1	3	1	0	1	1	2	4	30
GLYPHOSATE	1071-83-6	C3H8NO5P	SWEET POTATO	0.01	0.5	2	2	1	3	1	0	1	1	2	4	30
GLYPHOSATE	1071-83-6	C3H8NO5P	BEETROOT	0.01	0.5	2	2	1	3	1	0	1	1	2	4	30
DIFENOCONAZOLE	119446-68-3	C19H17Cl2N3O3	BROCCOLI	0.01	0.6	2	3	0	3	2	0	0	0	0	3	30
GLYPHOSATE	1071-83-6	C3H8NO5P	COCOA	0.1	0.5	2	2	1	3	1	0	1	1	2	4	30
DIFLUBENZURON	35367-38-5	C14H9ClF2N2O2	COFFEE	0.01	0.02	3	2	0	2	2	1	1	0	2	1	30
EPOXICONAZOLE	135319-73-2	C17H13ClFN3O	COFFEE	0.1	0.003	3	1	1	2	2	0	1	0	1	2	30
DIFENOCONAZOLE	119446-68-3	C19H17Cl2N3O3	COFFEE	0.5	0.6	2	3	0	3	2	0	0	0	0	3	30
THIOPHANATE-METHYL	23564-05-8	C12H14N4O4S2	COFFEE	1.5	0.08	3	1	1	2	2	0	0	0	0	3	30
GLYPHOSATE	1071-83-6	C3H8NO5P	CASHEW	0.2	0.5	2	2	1	3	1	0	1	1	2	4	30
TERBUTHYLAZINE	5915-41-3	C9H16ClN5	SUGARCANE	0.01	0.004	3	2	0	2	2	0	0	0	0	3	30
FLUAZINAM	79622-59-6	C13H4Cl2F6N4O4	SUGARCANE	0.01	0.01	3	1	1	2	2	0	0	0	0	3	30
THIOPHANATE-METHYL	23564-05-8	C12H14N4O4S2	SUGARCANE	0.01	0.08	3	1	1	2	2	0	0	0	0	3	30
DIFENOCONAZOLE	119446-68-3	C19H17Cl2N3O3	SUGARCANE	0.06	0.6	2	3	0	3	2	0	0	0	0	3	30
EPOXICONAZOLE	135319-73-2	C17H13ClFN3O	SUGARCANE	0.1	0.003	3	1	1	2	2	0	1	0	1	2	30
DIFLUBENZURON	35367-38-5	C14H9ClF2N2O2	SUGARCANE	0.1	0.02	3	2	0	2	2	1	1	0	2	1	30
GLYPHOSATE	1071-83-6	C3H8NO5P	CANOLA	10	0.5	2	2	1	3	1	0	1	1	2	4	30
GLYPHOSATE	1071-83-6	C3H8NO5P	PERSIMMON	0.2	0.5	2	2	1	3	1	0	1	1	2	4	30
GLYPHOSATE	1071-83-6	C3H8NO5P	YAM	0.01	0.5	2	2	1	3	1	0	1	1	2	4	30
GLYPHOSATE	1071-83-6	C3H8NO5P	STARFRUIT	0.2	0.5	2	2	1	3	1	0	1	1	2	4	30
GLYPHOSATE	1071-83-6	C3H8NO5P	BRAZIL NUT	0.1	0.5	2	2	1	3	1	0	1	1	2	4	30
DIFLUBENZURON	35367-38-5	C14H9ClF2N2O2	ONION	0.01	0.02	3	2	0	2	2	1	1	0	2	1	30
THIOPHANATE-METHYL	23564-05-8	C12H14N4O4S2	ONION	0.1	0.08	3	1	1	2	2	0	0	0	0	3	30
FLUAZINAM	79622-59-6	C13H4Cl2F6N4O4	ONION	0.15	0.01	3	1	1	2	2	0	0	0	0	3	30
DIFENOCONAZOLE	119446-68-3	C19H17Cl2N3O3	ONION	0.2	0.6	2	3	0	3	2	0	0	0	0	3	30
PROCYMIDONE	32809-16-8	C13H11Cl2NO2	ONION	0.2	0.1	3	1	1	2	2	0	1	0	1	2	30
METIRAM	9006-42-2	(C16H33N11S16Zn3)x	ONION	1.5	0.03	3	1	1	2	2	0	1	0	1	2	30
PROPINEB	9016-72-2	(C5H8N2S4Zn)x	ONION	1.5	0.005	3	1	1	2	2	0	1	0	1	2	30
GLYPHOSATE	1071-83-6	C3H8NO5P	CARROT	0.01	0.5	2	2	1	3	1	0	1	1	2	4	30
GLYPHOSATE	1071-83-6	C3H8NO5P	RYE	0.05	0.5	2	2	1	3	1	0	1	1	2	4	30
GLYPHOSATE	1071-83-6	C3H8NO5P	BARLEY	0.05	0.5	2	2	1	3	1	0	1	1	2	4	30
SIMAZINE	122-34-9	C7H12ClN5	CITROS	0.02	0.006	3	1	1	2	3	0	0	1	1	1	30
CHLORFLUAZURON	71422-67-8	C20H9Cl3F5N3O3	CITROS	0.1	0.005	3	1	1	2	3	0	1	0	1	1	30
FLUXAPYROXAD	907204-31-3	C18H12F5N3O	CITROS	0.2	0.02	3	2	0	2	3	0	0	0	0	2	30
CAPTAN	133-06-2	C9H8Cl3NO2S	CITROS	5	0.1	3	1	1	2	3	0	0	0	0	2	30
GLYPHOSATE	1071-83-6	C3H8NO5P	COCONUT	0.1	0.5	2	2	1	3	1	0	1	1	2	4	30
GLYPHOSATE	1071-83-6	C3H8NO5P	CUPUAÇU	0.1	0.5	2	2	1	3	1	0	1	1	2	4	30
GLYPHOSATE	1071-83-6	C3H8NO5P	PALM OIL FRUIT	0.1	0.5	2	2	1	3	1	0	1	1	2	4	30
GLYPHOSATE	1071-83-6	C3H8NO5P	PEA	0.01	0.5	2	2	1	3	1	0	1	1	2	4	30
EPOXICONAZOLE	135319-73-2	C17H13ClFN3O	BEAN	0.05	0.003	3	1	1	2	2	0	1	0	1	2	30
DIFLUBENZURON	35367-38-5	C14H9ClF2N2O2	BEAN	0.08	0.02	3	2	0	2	2	1	1	0	2	1	30
DIFENOCONAZOLE	119446-68-3	C19H17Cl2N3O3	BEAN	0.1	0.6	2	3	0	3	2	0	0	0	0	3	30
FLUAZINAM	79622-59-6	C13H4Cl2F6N4O4	BEAN	0.1	0.01	3	1	1	2	2	0	0	0	0	3	30
METIRAM	9006-42-2	(C16H33N11S16Zn3)x	BEAN	0.3	0.03	3	1	1	2	2	0	1	0	1	2	30
PROPINEB	9016-72-2	(C5H8N2S4Zn)x	BEAN	0.3	0.005	3	1	1	2	2	0	1	0	1	2	30
PROCYMIDONE	32809-16-8	C13H11Cl2NO2	BEAN	0.5	0.1	3	1	1	2	2	0	1	0	1	2	30
THIOPHANATE-METHYL	23564-05-8	C12H14N4O4S2	BEAN	0.5	0.08	3	1	1	2	2	0	0	0	0	3	30
DIFENOCONAZOLE	119446-68-3	C19H17Cl2N3O3	COWPEA	0.08	0.6	2	3	0	3	2	0	0	0	0	3	30
FLUAZINAM	79622-59-6	C13H4Cl2F6N4O4	COWPEA	0.1	0.01	3	1	1	2	2	0	0	0	0	3	30
THIOPHANATE-METHYL	23564-05-8	C12H14N4O4S2	COWPEA	0.1	0.08	3	1	1	2	2	0	0	0	0	3	30
DIFLUBENZURON	35367-38-5	C14H9ClF2N2O2	COWPEA	0.2	0.02	3	2	0	2	2	1	1	0	2	1	30
DIFENOCONAZOLE	119446-68-3	C19H17Cl2N3O3	MUNG BEAN	0.05	0.6	2	3	0	3	2	0	0	0	0	3	30
DIFENOCONAZOLE	119446-68-3	C19H17Cl2N3O3	BEANS	0.1	0.6	2	3	0	3	2	0	0	0	0	3	30
GLYPHOSATE	1071-83-6	C3H8NO5P	FIG	0.2	0.5	2	2	1	3	1	0	1	1	2	4	30
GLYPHOSATE	1071-83-6	C3H8NO5P	GINGER	0.01	0.5	2	2	1	3	1	0	1	1	2	4	30
GLYPHOSATE	1071-83-6	C3H8NO5P	SESAME	10	0.5	2	2	1	3	1	0	1	1	2	4	30
GLYPHOSATE	1071-83-6	C3H8NO5P	SUNFLOWER	10	0.5	2	2	1	3	1	0	1	1	2	4	30
GLYPHOSATE	1071-83-6	C3H8NO5P	GUAVA	0.2	0.5	2	2	1	3	1	0	1	1	2	4	30
GLYPHOSATE	1071-83-6	C3H8NO5P	CHICKPEA	0.01	0.5	2	2	1	3	1	0	1	1	2	4	30
GLYPHOSATE	1071-83-6	C3H8NO5P	GUARANA	0.1	0.5	2	2	1	3	1	0	1	1	2	4	30
GLYPHOSATE	1071-83-6	C3H8NO5P	YAM	0.01	0.5	2	2	1	3	1	0	1	1	2	4	30
GLYPHOSATE	1071-83-6	C3H8NO5P	LENTIL	0.01	0.5	2	2	1	3	1	0	1	1	2	4	30
GLYPHOSATE	1071-83-6	C3H8NO5P	LYCHEE	0.1	0.5	2	2	1	3	1	0	1	1	2	4	30
THIOPHANATE-METHYL	23564-05-8	C12H14N4O4S2	APPLE	0.5	0.08	3	1	1	2	2	0	0	0	0	3	30
DIFENOCONAZOLE	119446-68-3	C19H17Cl2N3O3	APPLE	0.6	0.6	2	3	0	3	2	0	0	0	0	3	30
METIRAM	9006-42-2	(C16H33N11S16Zn3)x	APPLE	2	0.03	3	1	1	2	2	0	1	0	1	2	30
PROCYMIDONE	32809-16-8	C13H11Cl2NO2	APPLE	2	0.1	3	1	1	2	2	0	1	0	1	2	30
PROPINEB	9016-72-2	(C5H8N2S4Zn)x	APPLE	2	0.005	3	1	1	2	2	0	1	0	1	2	30
FLUAZINAM	79622-59-6	C13H4Cl2F6N4O4	APPLE	5	0.01	3	1	1	2	2	0	0	0	0	3	30
GLYPHOSATE	1071-83-6	C3H8NO5P	MACADAMIA NUT	0.1	0.5	2	2	1	3	1	0	1	1	2	4	30
GLYPHOSATE	1071-83-6	C3H8NO5P	PAPAYA	0.1	0.5	2	2	1	3	1	0	1	1	2	4	30
EPOXICONAZOLE	135319-73-2	C17H13ClFN3O	CASSAVA	0.01	0.003	3	1	1	2	2	0	1	0	1	2	30
DIFLUBENZURON	35367-38-5	C14H9ClF2N2O2	CASSAVA	0.15	0.02	3	2	0	2	2	1	1	0	2	1	30
DIFENOCONAZOLE	119446-68-3	C19H17Cl2N3O3	CASSAVA	0.2	0.6	2	3	0	3	2	0	0	0	0	3	30
GLYPHOSATE	1071-83-6	C3H8NO5P	ARRACACHA / PERUVIAN PARSNIP	0.01	0.5	2	2	1	3	1	0	1	1	2	4	30
GLYPHOSATE	1071-83-6	C3H8NO5P	MANGO	0.1	0.5	2	2	1	3	1	0	1	1	2	4	30
GLYPHOSATE	1071-83-6	C3H8NO5P	MANGABA	0.2	0.5	2	2	1	3	1	0	1	1	2	4	30
GLYPHOSATE	1071-83-6	C3H8NO5P	PASSION FRUIT	0.1	0.5	2	2	1	3	1	0	1	1	2	4	30
GLYPHOSATE	1071-83-6	C3H8NO5P	QUINCE	0.2	0.5	2	2	1	3	1	0	1	1	2	4	30
PROCYMIDONE	32809-16-8	C13H11Cl2NO2	WATERMELON	0.05	0.1	3	1	1	2	2	0	1	0	1	2	30
DIFLUBENZURON	35367-38-5	C14H9ClF2N2O2	WATERMELON	0.15	0.02	3	2	0	2	2	1	1	0	2	1	30
DIFENOCONAZOLE	119446-68-3	C19H17Cl2N3O3	WATERMELON	0.15	0.6	2	3	0	3	2	0	0	0	0	3	30
THIOPHANATE-METHYL	23564-05-8	C12H14N4O4S2	WATERMELON	0.3	0.08	3	1	1	2	2	0	0	0	0	3	30
METIRAM	9006-42-2	(C16H33N11S16Zn3)x	WATERMELON	0.3	0.03	3	1	1	2	2	0	1	0	1	2	30
GLYPHOSATE	1071-83-6	C3H8NO5P	MILLET	0.1	0.5	2	2	1	3	1	0	1	1	2	4	30
CARBOSULFAN	55285-14-8	C20H32N2O3S	CORN	0.02	0.00015	4	3	3	6	1	0	0	0	0	3	30
GLYPHOSATE	1071-83-6	C3H8NO5P	CORN	1	0.5	2	2	1	3	1	0	1	1	2	4	30
GLYPHOSATE	1071-83-6	C3H8NO5P	TURNIP	0.01	0.5	2	2	1	3	1	0	1	1	2	4	30
GLYPHOSATE	1071-83-6	C3H8NO5P	NECTARINE	0.2	0.5	2	2	1	3	1	0	1	1	2	4	30
GLYPHOSATE	1071-83-6	C3H8NO5P	LOQUAT	0.2	0.5	2	2	1	3	1	0	1	1	2	4	30
GLYPHOSATE	1071-83-6	C3H8NO5P	PEAR	0.2	0.5	2	2	1	3	1	0	1	1	2	4	30
GLYPHOSATE	1071-83-6	C3H8NO5P	PEACH	0.2	0.5	2	2	1	3	1	0	1	1	2	4	30
GLYPHOSATE	1071-83-6	C3H8NO5P	PINE NUT	0.1	0.5	2	2	1	3	1	0	1	1	2	4	30
GLYPHOSATE	1071-83-6	C3H8NO5P	PEACH PALM FRUIT	0.1	0.5	2	2	1	3	1	0	1	1	2	4	30
GLYPHOSATE	1071-83-6	C3H8NO5P	KIWI	0.1	0.5	2	2	1	3	1	0	1	1	2	4	30
GLYPHOSATE	1071-83-6	C3H8NO5P	RADISH	0.01	0.5	2	2	1	3	1	0	1	1	2	4	30
GLYPHOSATE	1071-83-6	C3H8NO5P	POMEGRANATE	0.1	0.5	2	2	1	3	1	0	1	1	2	4	30
FLUAZINAM	79622-59-6	C13H4Cl2F6N4O4	SOYBEAN	0.02	0.01	3	1	1	2	2	0	0	0	0	3	30
EPOXICONAZOLE	135319-73-2	C17H13ClFN3O	SOYBEAN	0.05	0.003	3	1	1	2	2	0	1	0	1	2	30
DIFENOCONAZOLE	119446-68-3	C19H17Cl2N3O3	SOYBEAN	0.06	0.6	2	3	0	3	2	0	0	0	0	3	30
DIFLUBENZURON	35367-38-5	C14H9ClF2N2O2	SOYBEAN	0.3	0.02	3	2	0	2	2	1	1	0	2	1	30
METIRAM	9006-42-2	(C16H33N11S16Zn3)x	SOYBEAN	0.3	0.03	3	1	1	2	2	0	1	0	1	2	30
PROCYMIDONE	32809-16-8	C13H11Cl2NO2	SOYBEAN	0.4	0.1	3	1	1	2	2	0	1	0	1	2	30
THIOPHANATE-METHYL	23564-05-8	C12H14N4O4S2	SOYBEAN	0.5	0.08	3	1	1	2	2	0	0	0	0	3	30
GLYPHOSATE	1071-83-6	C3H8NO5P	SORGHUM	0.1	0.5	2	2	1	3	1	0	1	1	2	4	30
CYROMAZINE	66215-27-8	C6H10N6	TOMATO	0.03	0.02	3	2	0	2	3	0	1	0	1	1	30
PICOXYSTROBIN	117428-22-5	C18H16F3NO4	TOMATO	0.04	0.043	3	2	0	2	3	0	0	0	0	2	30
FLUXAPYROXAD	907204-31-3	C18H12F5N3O	TOMATO	0.4	0.02	3	2	0	2	3	0	0	0	0	2	30
CHLORFLUAZURON	71422-67-8	C20H9Cl3F5N3O3	TOMATO	0.5	0.005	3	1	1	2	3	0	1	0	1	1	30
CAPTAN	133-06-2	C9H8Cl3NO2S	TOMATO	1	0.1	3	1	1	2	3	0	0	0	0	2	30
FLUAZINAM	79622-59-6	C13H4Cl2F6N4O4	WHEAT	0.01	0.01	3	1	1	2	2	0	0	0	0	3	30
DIFENOCONAZOLE	119446-68-3	C19H17Cl2N3O3	WHEAT	0.08	0.6	2	3	0	3	2	0	0	0	0	3	30
EPOXICONAZOLE	135319-73-2	C17H13ClFN3O	WHEAT	0.1	0.003	3	1	1	2	2	0	1	0	1	2	30
THIOPHANATE-METHYL	23564-05-8	C12H14N4O4S2	WHEAT	0.2	0.08	3	1	1	2	2	0	0	0	0	3	30
DIFLUBENZURON	35367-38-5	C14H9ClF2N2O2	WHEAT	0.5	0.02	3	2	0	2	2	1	1	0	2	1	30
GLYPHOSATE	1071-83-6	C3H8NO5P	TRITICALE	0.05	0.5	2	2	1	3	1	0	1	1	2	4	30
GLYPHOSATE	1071-83-6	C3H8NO5P	GRAPE	0.2	0.5	2	2	1	3	1	0	1	1	2	4	30
THIAMETHOXAM	153719-23-4	C8H10ClN5O3S	LEEK	1	0.02	3	3	1	4	1	0	1	0	1	3	28
THIAMETHOXAM	153719-23-4	C8H10ClN5O3S	PINEAPPLE	0.02	0.02	3	3	1	4	1	0	1	0	1	3	28
IMIDACLOPRID	138261-41-3	C9H10ClN5O2	PINEAPPLE	0.05	0.05	3	3	1	4	1	0	1	0	1	3	28
IMIDACLOPRID	138261-41-3	C9H10ClN5O2	PUMPKIN	0.05	0.05	3	3	1	4	1	0	1	0	1	3	28
THIAMETHOXAM	153719-23-4	C8H10ClN5O3S	ZUCCHINI	0.02	0.02	3	3	1	4	1	0	1	0	1	3	28
IMIDACLOPRID	138261-41-3	C9H10ClN5O2	ZUCCHINI	0.05	0.05	3	3	1	4	1	0	1	0	1	3	28
GLUFOSINATE-AMONIUM	77182-82-2	C5H15N2O4P	AÇAÍ	0.2	0.02	3	3	1	4	1	0	0	0	0	4	28
GLUFOSINATE-AMONIUM	77182-82-2	C5H15N2O4P	SWISS CHARD	0.05	0.02	3	3	1	4	1	0	0	0	0	4	28
CHLORFENAPYR	122453-73-0	C15H11BrClF3N2O	ACEROLA	2	0.03	3	3	1	4	1	0	1	0	1	3	28
GLUFOSINATE-AMONIUM	77182-82-2	C5H15N2O4P	WATERCRESS	0.05	0.02	3	3	1	4	1	0	0	0	0	4	28
THIAMETHOXAM	153719-23-4	C8H10ClN5O3S	WATERCRESS	1	0.02	3	3	1	4	1	0	1	0	1	3	28
GLUFOSINATE-AMONIUM	77182-82-2	C5H15N2O4P	LETTUCE	0.05	0.02	3	3	1	4	1	0	0	0	0	4	28
IMIDACLOPRID	138261-41-3	C9H10ClN5O2	LETTUCE	0.5	0.05	3	3	1	4	1	0	1	0	1	3	28
THIAMETHOXAM	153719-23-4	C8H10ClN5O3S	LETTUCE	1	0.02	3	3	1	4	1	0	1	0	1	3	28
THIAMETHOXAM	153719-23-4	C8H10ClN5O3S	GARLIC	0.05	0.02	3	3	1	4	1	0	1	0	1	3	28
IMIDACLOPRID	138261-41-3	C9H10ClN5O2	GARLIC	0.05	0.05	3	3	1	4	1	0	1	0	1	3	28
CHLORFENAPYR	122453-73-0	C15H11BrClF3N2O	GARLIC	0.5	0.03	3	3	1	4	1	0	1	0	1	3	28
IMIDACLOPRID	138261-41-3	C9H10ClN5O2	WILD CHICORY	0.01	0.05	3	3	1	4	1	0	1	0	1	3	28
GLUFOSINATE-AMONIUM	77182-82-2	C5H15N2O4P	WILD CHICORY	0.05	0.02	3	3	1	4	1	0	0	0	0	4	28
GLUFOSINATE-AMONIUM	77182-82-2	C5H15N2O4P	PLUM	0.1	0.02	3	3	1	4	1	0	0	0	0	4	28
THIAMETHOXAM	153719-23-4	C8H10ClN5O3S	PEANUT	0.02	0.02	3	3	1	4	1	0	1	0	1	3	28
IMIDACLOPRID	138261-41-3	C9H10ClN5O2	PEANUT	0.05	0.05	3	3	1	4	1	0	1	0	1	3	28
CHLORFENAPYR	122453-73-0	C15H11BrClF3N2O	PEANUT	0.1	0.03	3	3	1	4	1	0	1	0	1	3	28
GLUFOSINATE-AMONIUM	77182-82-2	C5H15N2O4P	PEANUT	2	0.02	3	3	1	4	1	0	0	0	0	4	28
CHLORFENAPYR	122453-73-0	C15H11BrClF3N2O	BLACKBERRY	2	0.03	3	3	1	4	1	0	1	0	1	3	28
SULFOXAFLOR	946578-00-3	C10H10F3N3OS	RICE	0.05	0.0104	3	3	1	4	4	0	0	0	0	1	28
ESFENVALERATE	66230-04-4	C25H22ClNO3	RICE	1	0.02	3	3	1	4	4	0	0	0	0	1	28
TETRACONAZOLE	112281-77-3	C13H11Cl2F4N3O	RICE	1	0.005	3	3	1	4	4	0	0	0	0	1	28
THIAMETHOXAM	153719-23-4	C8H10ClN5O3S	OAT	0.2	0.02	3	3	1	4	1	0	1	0	1	3	28
GLUFOSINATE-AMONIUM	77182-82-2	C5H15N2O4P	OAT	0.5	0.02	3	3	1	4	1	0	0	0	0	4	28
IMIDACLOPRID	138261-41-3	C9H10ClN5O2	OAT	0.5	0.05	3	3	1	4	1	0	1	0	1	3	28
THIAMETHOXAM	153719-23-4	C8H10ClN5O3S	AUBERGINE	0.03	0.02	3	3	1	4	1	0	1	0	1	3	28
CHLORFENAPYR	122453-73-0	C15H11BrClF3N2O	AUBERGINE	0.4	0.03	3	3	1	4	1	0	1	0	1	3	28
IMIDACLOPRID	138261-41-3	C9H10ClN5O2	AUBERGINE	0.5	0.05	3	3	1	4	1	0	1	0	1	3	28
INDOXACARB	173584-44-6	C22H17ClF3N3O7	BROCCOLI	0.02	0.01	3	3	1	4	2	0	1	0	1	1	28
CYPERMETHRIN	52315-07-8	C22H19Cl2NO3	BROCCOLI	0.3	0.05	3	3	1	4	2	0	0	0	0	2	28
ALPHA-CYPERMETHRIN	67375-30-8	C22H19Cl2NO3	BROCCOLI	0.3	0.02	3	3	1	4	2	0	0	0	0	2	28
INDOXACARB	173584-44-6	C22H17ClF3N3O7	COFFEE	0.07	0.01	3	3	1	4	2	0	1	0	1	1	28
METRIBUZIM	21087-64-9	C8H14N4OS	COFFEE	0.1	0.013	3	3	1	4	2	0	0	0	0	2	28
PENDIMETHALIN	40487-42-1	C13H19N3O4	COFFEE	0.1	0.1	3	3	1	4	2	0	0	1	1	1	28
CYPERMETHRIN	52315-07-8	C22H19Cl2NO3	COFFEE	0.3	0.05	3	3	1	4	2	0	0	0	0	2	28
ALPHA-CYPERMETHRIN	67375-30-8	C22H19Cl2NO3	COFFEE	0.3	0.02	3	3	1	4	2	0	0	0	0	2	28
GLUFOSINATE-AMONIUM	77182-82-2	C5H15N2O4P	CASHEW	0.05	0.02	3	3	1	4	1	0	0	0	0	4	28
CLOTHIANIDIN	210880-92-5	C6H8ClN5O2S	SUGARCANE	0.01	0.09	3	3	1	4	2	0	0	0	0	2	28
ALPHA-CYPERMETHRIN	67375-30-8	C22H19Cl2NO3	SUGARCANE	0.01	0.02	3	3	1	4	2	0	0	0	0	2	28
INDOXACARB	173584-44-6	C22H17ClF3N3O7	SUGARCANE	0.08	0.01	3	3	1	4	2	0	1	0	1	1	28
THIRAM	137-26-8	C6H12N2S4	SUGARCANE	0.1	0.05	3	3	1	4	2	0	0	0	0	2	28
METRIBUZIM	21087-64-9	C8H14N4OS	SUGARCANE	0.1	0.013	3	3	1	4	2	0	0	0	0	2	28
PENDIMETHALIN	40487-42-1	C13H19N3O4	SUGARCANE	0.1	0.1	3	3	1	4	2	0	0	1	1	1	28
THIAMETHOXAM	153719-23-4	C8H10ClN5O3S	CANOLA	0.2	0.02	3	3	1	4	1	0	1	0	1	3	28
GLUFOSINATE-AMONIUM	77182-82-2	C5H15N2O4P	PERSIMMON	0.05	0.02	3	3	1	4	1	0	0	0	0	4	28
GLUFOSINATE-AMONIUM	77182-82-2	C5H15N2O4P	STARFRUIT	0.05	0.02	3	3	1	4	1	0	0	0	0	4	28
GLUFOSINATE-AMONIUM	77182-82-2	C5H15N2O4P	BRAZIL NUT	0.2	0.02	3	3	1	4	1	0	0	0	0	4	28
ALPHA-CYPERMETHRIN	67375-30-8	C22H19Cl2NO3	ONION	0.05	0.02	3	3	1	4	2	0	0	0	0	2	28
CYPERMETHRIN	52315-07-8	C22H19Cl2NO3	ONION	0.05	0.05	3	3	1	4	2	0	0	0	0	2	28
PENDIMETHALIN	40487-42-1	C13H19N3O4	ONION	0.1	0.1	3	3	1	4	2	0	0	1	1	1	28
THIRAM	137-26-8	C6H12N2S4	ONION	1.5	0.05	3	3	1	4	2	0	0	0	0	2	28
THIAMETHOXAM	153719-23-4	C8H10ClN5O3S	GREEN ONION	1	0.02	3	3	1	4	1	0	1	0	1	3	28
THIAMETHOXAM	153719-23-4	C8H10ClN5O3S	CARROT	0.04	0.02	3	3	1	4	1	0	1	0	1	3	28
IMIDACLOPRID	138261-41-3	C9H10ClN5O2	CARROT	0.05	0.05	3	3	1	4	1	0	1	0	1	3	28
THIAMETHOXAM	153719-23-4	C8H10ClN5O3S	RYE	0.02	0.02	3	3	1	4	1	0	1	0	1	3	28
GLUFOSINATE-AMONIUM	77182-82-2	C5H15N2O4P	RYE	0.5	0.02	3	3	1	4	1	0	0	0	0	4	28
IMIDACLOPRID	138261-41-3	C9H10ClN5O2	RYE	0.5	0.05	3	3	1	4	1	0	1	0	1	3	28
THIAMETHOXAM	153719-23-4	C8H10ClN5O3S	BARLEY	0.3	0.02	3	3	1	4	1	0	1	0	1	3	28
IMIDACLOPRID	138261-41-3	C9H10ClN5O2	BARLEY	0.5	0.05	3	3	1	4	1	0	1	0	1	3	28
GLUFOSINATE-AMONIUM	77182-82-2	C5H15N2O4P	BARLEY	0.5	0.02	3	3	1	4	1	0	0	0	0	4	28
CHLORFENAPYR	122453-73-0	C15H11BrClF3N2O	SHALLOT	0.05	0.03	3	3	1	4	1	0	1	0	1	3	28
IMIDACLOPRID	138261-41-3	C9H10ClN5O2	CHICORY	0.01	0.05	3	3	1	4	1	0	1	0	1	3	28
GLUFOSINATE-AMONIUM	77182-82-2	C5H15N2O4P	CHICORY	0.05	0.02	3	3	1	4	1	0	0	0	0	4	28
IMIDACLOPRID	138261-41-3	C9H10ClN5O2	COCONUT	0.04	0.05	3	3	1	4	1	0	1	0	1	3	28
GLUFOSINATE-AMONIUM	77182-82-2	C5H15N2O4P	COCONUT	0.2	0.02	3	3	1	4	1	0	0	0	0	4	28
THIAMETHOXAM	153719-23-4	C8H10ClN5O3S	CORIANDER	1	0.02	3	3	1	4	1	0	1	0	1	3	28
GLUFOSINATE-AMONIUM	77182-82-2	C5H15N2O4P	KALE	0.05	0.02	3	3	1	4	1	0	0	0	0	4	28
CHLORFENAPYR	122453-73-0	C15H11BrClF3N2O	KALE	1	0.03	3	3	1	4	1	0	1	0	1	3	28
IMIDACLOPRID	138261-41-3	C9H10ClN5O2	KALE	2	0.05	3	3	1	4	1	0	1	0	1	3	28
GLUFOSINATE-AMONIUM	77182-82-2	C5H15N2O4P	CHINESE CABBAGE	0.05	0.02	3	3	1	4	1	0	0	0	0	4	28
GLUFOSINATE-AMONIUM	77182-82-2	C5H15N2O4P	BRUSSELS SPROUTS	0.05	0.02	3	3	1	4	1	0	0	0	0	4	28
GLUFOSINATE-AMONIUM	77182-82-2	C5H15N2O4P	CAULIFLOWER	0.05	0.02	3	3	1	4	1	0	0	0	0	4	28
IMIDACLOPRID	138261-41-3	C9H10ClN5O2	CAULIFLOWER	0.05	0.05	3	3	1	4	1	0	1	0	1	3	28
GLUFOSINATE-AMONIUM	77182-82-2	C5H15N2O4P	PALM OIL FRUIT	0.2	0.02	3	3	1	4	1	0	0	0	0	4	28
CHLORFENAPYR	122453-73-0	C15H11BrClF3N2O	PEA	0.1	0.03	3	3	1	4	1	0	1	0	1	3	28
THIAMETHOXAM	153719-23-4	C8H10ClN5O3S	PEA	0.2	0.02	3	3	1	4	1	0	1	0	1	3	28
GLUFOSINATE-AMONIUM	77182-82-2	C5H15N2O4P	PEA	0.3	0.02	3	3	1	4	1	0	0	0	0	4	28
GLUFOSINATE-AMONIUM	77182-82-2	C5H15N2O4P	SPINACH	0.05	0.02	3	3	1	4	1	0	0	0	0	4	28
GLUFOSINATE-AMONIUM	77182-82-2	C5H15N2O4P	STEVIA	0.05	0.02	3	3	1	4	1	0	0	0	0	4	28
CLOTHIANIDIN	210880-92-5	C6H8ClN5O2S	BEAN	0.02	0.09	3	3	1	4	2	0	0	0	0	2	28
ALPHA-CYPERMETHRIN	67375-30-8	C22H19Cl2NO3	BEAN	0.05	0.02	3	3	1	4	2	0	0	0	0	2	28
INDOXACARB	173584-44-6	C22H17ClF3N3O7	BEAN	0.08	0.01	3	3	1	4	2	0	1	0	1	1	28
PENDIMETHALIN	40487-42-1	C13H19N3O4	BEAN	0.1	0.1	3	3	1	4	2	0	0	1	1	1	28
THIRAM	137-26-8	C6H12N2S4	BEAN	0.3	0.05	3	3	1	4	2	0	0	0	0	2	28
CYPERMETHRIN	52315-07-8	C22H19Cl2NO3	GREEN BEAN	0.1	0.05	3	3	1	4	2	0	0	0	0	2	28
CYPERMETHRIN	52315-07-8	C22H19Cl2NO3	BEANS	0.05	0.05	3	3	1	4	2	0	0	0	0	2	28
ALPHA-CYPERMETHRIN	67375-30-8	C22H19Cl2NO3	BEANS	0.05	0.02	3	3	1	4	2	0	0	0	0	2	28
INDOXACARB	173584-44-6	C22H17ClF3N3O7	BEANS	0.08	0.01	3	3	1	4	2	0	1	0	1	1	28
GLUFOSINATE-AMONIUM	77182-82-2	C5H15N2O4P	FIG	0.05	0.02	3	3	1	4	1	0	0	0	0	4	28
THIAMETHOXAM	153719-23-4	C8H10ClN5O3S	FIG	0.1	0.02	3	3	1	4	1	0	1	0	1	3	28
CHLORFENAPYR	122453-73-0	C15H11BrClF3N2O	RASPBERRY	2	0.03	3	3	1	4	1	0	1	0	1	3	28
THIAMETHOXAM	153719-23-4	C8H10ClN5O3S	SESAME	0.2	0.02	3	3	1	4	1	0	1	0	1	3	28
IMIDACLOPRID	138261-41-3	C9H10ClN5O2	SUNFLOWER	0.1	0.05	3	3	1	4	1	0	1	0	1	3	28
THIAMETHOXAM	153719-23-4	C8H10ClN5O3S	SUNFLOWER	0.2	0.02	3	3	1	4	1	0	1	0	1	3	28
GLUFOSINATE-AMONIUM	77182-82-2	C5H15N2O4P	GUAVA	0.05	0.02	3	3	1	4	1	0	0	0	0	4	28
IMIDACLOPRID	138261-41-3	C9H10ClN5O2	GUAVA	0.1	0.05	3	3	1	4	1	0	1	0	1	3	28
THIAMETHOXAM	153719-23-4	C8H10ClN5O3S	CHICKPEA	0.02	0.02	3	3	1	4	1	0	1	0	1	3	28
CHLORFENAPYR	122453-73-0	C15H11BrClF3N2O	CHICKPEA	0.1	0.03	3	3	1	4	1	0	1	0	1	3	28
GLUFOSINATE-AMONIUM	77182-82-2	C5H15N2O4P	CHICKPEA	0.3	0.02	3	3	1	4	1	0	0	0	0	4	28
IMIDACLOPRID	138261-41-3	C9H10ClN5O2	JILÓ (SCARLET EGGPLANT)	0.05	0.05	3	3	1	4	1	0	1	0	1	3	28
CHLORFENAPYR	122453-73-0	C15H11BrClF3N2O	JILÓ (SCARLET EGGPLANT)	0.4	0.03	3	3	1	4	1	0	1	0	1	3	28
THIAMETHOXAM	153719-23-4	C8H10ClN5O3S	LENTIL	0.02	0.02	3	3	1	4	1	0	1	0	1	3	28
CHLORFENAPYR	122453-73-0	C15H11BrClF3N2O	LENTIL	0.1	0.03	3	3	1	4	1	0	1	0	1	3	28
GLUFOSINATE-AMONIUM	77182-82-2	C5H15N2O4P	LENTIL	0.3	0.02	3	3	1	4	1	0	0	0	0	4	28
THIAMETHOXAM	153719-23-4	C8H10ClN5O3S	FLAXSEED	0.2	0.02	3	3	1	4	1	0	1	0	1	3	28
PENDIMETHALIN	40487-42-1	C13H19N3O4	APPLE	0.01	0.1	3	3	1	4	2	0	0	1	1	1	28
ALPHA-CYPERMETHRIN	67375-30-8	C22H19Cl2NO3	APPLE	0.06	0.02	3	3	1	4	2	0	0	0	0	2	28
INDOXACARB	173584-44-6	C22H17ClF3N3O7	APPLE	0.3	0.01	3	3	1	4	2	0	1	0	1	1	28
DIMETHOATE	60-51-5	C5H12NO3PS2	APPLE	2	0.002	3	3	1	4	2	0	1	0	1	1	28
IMAZALIL	35554-44-0	C14H14Cl2N2O	APPLE	2	0.03	3	3	1	4	2	0	1	0	1	1	28
GLUFOSINATE-AMONIUM	77182-82-2	C5H15N2O4P	MACADAMIA NUT	0.2	0.02	3	3	1	4	1	0	0	0	0	4	28
THIAMETHOXAM	153719-23-4	C8H10ClN5O3S	PAPAYA	0.1	0.02	3	3	1	4	1	0	1	0	1	3	28
CHLORFENAPYR	122453-73-0	C15H11BrClF3N2O	PAPAYA	0.1	0.03	3	3	1	4	1	0	1	0	1	3	28
IMIDACLOPRID	138261-41-3	C9H10ClN5O2	PAPAYA	2	0.05	3	3	1	4	1	0	1	0	1	3	28
INDOXACARB	173584-44-6	C22H17ClF3N3O7	CASSAVA	0.03	0.01	3	3	1	4	2	0	1	0	1	1	28
ALPHA-CYPERMETHRIN	67375-30-8	C22H19Cl2NO3	CASSAVA	0.05	0.02	3	3	1	4	2	0	0	0	0	2	28
CYPERMETHRIN	52315-07-8	C22H19Cl2NO3	CASSAVA	0.05	0.05	3	3	1	4	2	0	0	0	0	2	28
METRIBUZIM	21087-64-9	C8H14N4OS	CASSAVA	0.1	0.013	3	3	1	4	2	0	0	0	0	2	28
THIAMETHOXAM	153719-23-4	C8H10ClN5O3S	MANGO	0.05	0.02	3	3	1	4	1	0	1	0	1	3	28
IMIDACLOPRID	138261-41-3	C9H10ClN5O2	MANGO	0.7	0.05	3	3	1	4	1	0	1	0	1	3	28
GLUFOSINATE-AMONIUM	77182-82-2	C5H15N2O4P	MANGABA	0.05	0.02	3	3	1	4	1	0	0	0	0	4	28
CHLORFENAPYR	122453-73-0	C15H11BrClF3N2O	PASSION FRUIT	0.05	0.03	3	3	1	4	1	0	1	0	1	3	28
IMIDACLOPRID	138261-41-3	C9H10ClN5O2	PASSION FRUIT	0.2	0.05	3	3	1	4	1	0	1	0	1	3	28
GLUFOSINATE-AMONIUM	77182-82-2	C5H15N2O4P	QUINCE	0.1	0.02	3	3	1	4	1	0	0	0	0	4	28
CYPERMETHRIN	52315-07-8	C22H19Cl2NO3	WATERMELON	0.15	0.05	3	3	1	4	2	0	0	0	0	2	28
ALPHA-CYPERMETHRIN	67375-30-8	C22H19Cl2NO3	WATERMELON	0.15	0.02	3	3	1	4	2	0	0	0	0	2	28
INDOXACARB	173584-44-6	C22H17ClF3N3O7	WATERMELON	0.5	0.01	3	3	1	4	2	0	1	0	1	1	28
IMAZALIL	35554-44-0	C14H14Cl2N2O	WATERMELON	1	0.03	3	3	1	4	2	0	1	0	1	1	28
CHLORFENAPYR	122453-73-0	C15H11BrClF3N2O	MELON	0.05	0.03	3	3	1	4	1	0	1	0	1	3	28
THIAMETHOXAM	153719-23-4	C8H10ClN5O3S	MELON	0.1	0.02	3	3	1	4	1	0	1	0	1	3	28
IMIDACLOPRID	138261-41-3	C9H10ClN5O2	MELON	0.2	0.05	3	3	1	4	1	0	1	0	1	3	28
THIAMETHOXAM	153719-23-4	C8H10ClN5O3S	MILLET	0.02	0.02	3	3	1	4	1	0	1	0	1	3	28
CHLORFENAPYR	122453-73-0	C15H11BrClF3N2O	MILLET	0.05	0.03	3	3	1	4	1	0	1	0	1	3	28
IMIDACLOPRID	138261-41-3	C9H10ClN5O2	MILLET	0.5	0.05	3	3	1	4	1	0	1	0	1	3	28
THIAMETHOXAM	153719-23-4	C8H10ClN5O3S	CORN	0.02	0.02	3	3	1	4	1	0	1	0	1	3	28
CHLORFENAPYR	122453-73-0	C15H11BrClF3N2O	CORN	0.05	0.03	3	3	1	4	1	0	1	0	1	3	28
GLUFOSINATE-AMONIUM	77182-82-2	C5H15N2O4P	CORN	0.1	0.02	3	3	1	4	1	0	0	0	0	4	28
IMIDACLOPRID	138261-41-3	C9H10ClN5O2	CORN	0.5	0.05	3	3	1	4	1	0	1	0	1	3	28
CHLORFENAPYR	122453-73-0	C15H11BrClF3N2O	BLUEBERRY	2	0.03	3	3	1	4	1	0	1	0	1	3	28
IMIDACLOPRID	138261-41-3	C9H10ClN5O2	STRAWBERRY	0.02	0.05	3	3	1	4	1	0	1	0	1	3	28
THIAMETHOXAM	153719-23-4	C8H10ClN5O3S	STRAWBERRY	0.1	0.02	3	3	1	4	1	0	1	0	1	3	28
CHLORFENAPYR	122453-73-0	C15H11BrClF3N2O	STRAWBERRY	2	0.03	3	3	1	4	1	0	1	0	1	3	28
GLUFOSINATE-AMONIUM	77182-82-2	C5H15N2O4P	MUSTARD	0.05	0.02	3	3	1	4	1	0	0	0	0	4	28
GLUFOSINATE-AMONIUM	77182-82-2	C5H15N2O4P	NECTARINE	0.05	0.02	3	3	1	4	1	0	0	0	0	4	28
GLUFOSINATE-AMONIUM	77182-82-2	C5H15N2O4P	LOQUAT	0.1	0.02	3	3	1	4	1	0	0	0	0	4	28
GLUFOSINATE-AMONIUM	77182-82-2	C5H15N2O4P	PECAN NUT	0.2	0.02	3	3	1	4	1	0	0	0	0	4	28
THIAMETHOXAM	153719-23-4	C8H10ClN5O3S	CUCUMBER	0.02	0.02	3	3	1	4	1	0	1	0	1	3	28
IMIDACLOPRID	138261-41-3	C9H10ClN5O2	CUCUMBER	0.2	0.05	3	3	1	4	1	0	1	0	1	3	28
GLUFOSINATE-AMONIUM	77182-82-2	C5H15N2O4P	PEAR	0.1	0.02	3	3	1	4	1	0	0	0	0	4	28
THIAMETHOXAM	153719-23-4	C8H10ClN5O3S	PEACH	0.03	0.02	3	3	1	4	1	0	1	0	1	3	28
GLUFOSINATE-AMONIUM	77182-82-2	C5H15N2O4P	PEACH	0.1	0.02	3	3	1	4	1	0	0	0	0	4	28
IMIDACLOPRID	138261-41-3	C9H10ClN5O2	PEACH	0.1	0.05	3	3	1	4	1	0	1	0	1	3	28
CHLORFENAPYR	122453-73-0	C15H11BrClF3N2O	CHILI PEPPER	0.4	0.03	3	3	1	4	1	0	1	0	1	3	28
THIAMETHOXAM	153719-23-4	C8H10ClN5O3S	BELL PEPPER	0.2	0.02	3	3	1	4	1	0	1	0	1	3	28
CHLORFENAPYR	122453-73-0	C15H11BrClF3N2O	BELL PEPPER	0.4	0.03	3	3	1	4	1	0	1	0	1	3	28
IMIDACLOPRID	138261-41-3	C9H10ClN5O2	BELL PEPPER	0.5	0.05	3	3	1	4	1	0	1	0	1	3	28
GLUFOSINATE-AMONIUM	77182-82-2	C5H15N2O4P	PINE NUT	0.2	0.02	3	3	1	4	1	0	0	0	0	4	28
CHLORFENAPYR	122453-73-0	C15H11BrClF3N2O	SURINAM CHERRY	2	0.03	3	3	1	4	1	0	1	0	1	3	28
GLUFOSINATE-AMONIUM	77182-82-2	C5H15N2O4P	PEACH PALM FRUIT	0.2	0.02	3	3	1	4	1	0	0	0	0	4	28
CHLORFENAPYR	122453-73-0	C15H11BrClF3N2O	OKRA	0.4	0.03	3	3	1	4	1	0	1	0	1	3	28
GLUFOSINATE-AMONIUM	77182-82-2	C5H15N2O4P	KIWI	0.05	0.02	3	3	1	4	1	0	0	0	0	4	28
IMIDACLOPRID	138261-41-3	C9H10ClN5O2	CABBAGE	0.05	0.05	3	3	1	4	1	0	1	0	1	3	28
GLUFOSINATE-AMONIUM	77182-82-2	C5H15N2O4P	CABBAGE	0.05	0.02	3	3	1	4	1	0	0	0	0	4	28
THIAMETHOXAM	153719-23-4	C8H10ClN5O3S	CABBAGE	0.2	0.02	3	3	1	4	1	0	1	0	1	3	28
CHLORFENAPYR	122453-73-0	C15H11BrClF3N2O	CABBAGE	0.2	0.03	3	3	1	4	1	0	1	0	1	3	28
GLUFOSINATE-AMONIUM	77182-82-2	C5H15N2O4P	ROCKET	0.05	0.02	3	3	1	4	1	0	0	0	0	4	28
CHLORFENAPYR	122453-73-0	C15H11BrClF3N2O	SPANISH PLUM	2	0.03	3	3	1	4	1	0	1	0	1	3	28
CLOTHIANIDIN	210880-92-5	C6H8ClN5O2S	SOYBEAN	0.02	0.09	3	3	1	4	2	0	0	0	0	2	28
CYPERMETHRIN	52315-07-8	C22H19Cl2NO3	SOYBEAN	0.09	0.05	3	3	1	4	2	0	0	0	0	2	28
ALPHA-CYPERMETHRIN	67375-30-8	C22H19Cl2NO3	SOYBEAN	0.09	0.02	3	3	1	4	2	0	0	0	0	2	28
METRIBUZIM	21087-64-9	C8H14N4OS	SOYBEAN	0.1	0.013	3	3	1	4	2	0	0	0	0	2	28
PENDIMETHALIN	40487-42-1	C13H19N3O4	SOYBEAN	0.1	0.1	3	3	1	4	2	0	0	1	1	1	28
INDOXACARB	173584-44-6	C22H17ClF3N3O7	SOYBEAN	0.2	0.01	3	3	1	4	2	0	1	0	1	1	28
THIRAM	137-26-8	C6H12N2S4	SOYBEAN	0.3	0.05	3	3	1	4	2	0	0	0	0	2	28
CHLORFENAPYR	122453-73-0	C15H11BrClF3N2O	SORGHUM	0.05	0.03	3	3	1	4	1	0	1	0	1	3	28
GLUFOSINATE-AMONIUM	77182-82-2	C5H15N2O4P	SORGHUM	0.1	0.02	3	3	1	4	1	0	0	0	0	4	28
THIAMETHOXAM	153719-23-4	C8H10ClN5O3S	SORGHUM	0.1	0.02	3	3	1	4	1	0	1	0	1	3	28
IMIDACLOPRID	138261-41-3	C9H10ClN5O2	SORGHUM	0.5	0.05	3	3	1	4	1	0	1	0	1	3	28
DIMETHOATE	60-51-5	C5H12NO3PS2	WHEAT	0.05	0.002	3	3	1	4	2	0	1	0	1	1	28
INDOXACARB	173584-44-6	C22H17ClF3N3O7	WHEAT	0.08	0.01	3	3	1	4	2	0	1	0	1	1	28
METRIBUZIM	21087-64-9	C8H14N4OS	WHEAT	0.1	0.013	3	3	1	4	2	0	0	0	0	2	28
PENDIMETHALIN	40487-42-1	C13H19N3O4	WHEAT	0.1	0.1	3	3	1	4	2	0	0	1	1	1	28
CYPERMETHRIN	52315-07-8	C22H19Cl2NO3	WHEAT	0.5	0.05	3	3	1	4	2	0	0	0	0	2	28
ALPHA-CYPERMETHRIN	67375-30-8	C22H19Cl2NO3	WHEAT	0.5	0.02	3	3	1	4	2	0	0	0	0	2	28
THIRAM	137-26-8	C6H12N2S4	WHEAT	1	0.05	3	3	1	4	2	0	0	0	0	2	28
PIRIMIPHOS-METHYL	29232-93-7	C11H20N3O3PS	WHEAT	5	0.03	3	3	1	4	2	0	1	0	1	1	28
PIRIMIPHOS-METHYL	29232-93-7	C11H20N3O3PS	WHEAT (FLOUR)	5	0.03	3	3	1	4	2	0	1	0	1	1	28
THIAMETHOXAM	153719-23-4	C8H10ClN5O3S	TRITICALE	0.02	0.02	3	3	1	4	1	0	1	0	1	3	28
GLUFOSINATE-AMONIUM	77182-82-2	C5H15N2O4P	TRITICALE	0.5	0.02	3	3	1	4	1	0	0	0	0	4	28
IMIDACLOPRID	138261-41-3	C9H10ClN5O2	TRITICALE	0.5	0.05	3	3	1	4	1	0	1	0	1	3	28
GLUFOSINATE-AMONIUM	77182-82-2	C5H15N2O4P	GRAPE	0.05	0.02	3	3	1	4	1	0	0	0	0	4	28
THIAMETHOXAM	153719-23-4	C8H10ClN5O3S	GRAPE	0.5	0.02	3	3	1	4	1	0	1	0	1	3	28
IMIDACLOPRID	138261-41-3	C9H10ClN5O2	GRAPE	1	0.05	3	3	1	4	1	0	1	0	1	3	28
FENTIN	76-87-9	C18H16OSn	POTATO	0.1	0.0005	4	3	2	5	3	0	0	0	0	1	27
CYFLUTHRIN	68359-37-5	C22H18Cl2FNO3	TOMATO	0.2	0.02	3	4	2	6	3	0	0	0	0	1	27
MANCOZEB	8018-01-07	(C4H6N2S4Mn)x (Zn)y	AVOCADO	3	0.03	3	1	1	2	1	0	1	0	1	4	25
ATRAZINE	1912-24-9	C8H14ClN5	PINEAPPLE	0.02	0.02	3	2	0	2	1	0	0	1	1	4	25
MANCOZEB	8018-01-07	(C4H6N2S4Mn)x (Zn)y	PINEAPPLE	3	0.03	3	1	1	2	1	0	1	0	1	4	25
MANCOZEB	8018-01-07	(C4H6N2S4Mn)x (Zn)y	PUMPKIN	1	0.03	3	1	1	2	1	0	1	0	1	4	25
MANCOZEB	8018-01-07	(C4H6N2S4Mn)x (Zn)y	SWISS CHARD	6.5	0.03	3	1	1	2	1	0	1	0	1	4	25
MANCOZEB	8018-01-07	(C4H6N2S4Mn)x (Zn)y	WATERCRESS	6.5	0.03	3	1	1	2	1	0	1	0	1	4	25
MANCOZEB	8018-01-07	(C4H6N2S4Mn)x (Zn)y	LETTUCE	6.5	0.03	3	1	1	2	1	0	1	0	1	4	25
MANCOZEB	8018-01-07	(C4H6N2S4Mn)x (Zn)y	GARLIC	1.5	0.03	3	1	1	2	1	0	1	0	1	4	25
MANCOZEB	8018-01-07	(C4H6N2S4Mn)x (Zn)y	WILD CHICORY	6.5	0.03	3	1	1	2	1	0	1	0	1	4	25
MANCOZEB	8018-01-07	(C4H6N2S4Mn)x (Zn)y	PEANUT	0.3	0.03	3	1	1	2	1	0	1	0	1	4	25
MANCOZEB	8018-01-07	(C4H6N2S4Mn)x (Zn)y	ANNONACEAE	3	0.03	3	1	1	2	1	0	1	0	1	4	25
MANCOZEB	8018-01-07	(C4H6N2S4Mn)x (Zn)y	OAT	1.5	0.03	3	1	1	2	1	0	1	0	1	4	25
MANCOZEB	8018-01-07	(C4H6N2S4Mn)x (Zn)y	AUBERGINE	0.5	0.03	3	1	1	2	1	0	1	0	1	4	25
MANCOZEB	8018-01-07	(C4H6N2S4Mn)x (Zn)y	BEETROOT	0.3	0.03	3	1	1	2	1	0	1	0	1	4	25
MANCOZEB	8018-01-07	(C4H6N2S4Mn)x (Zn)y	COCOA	3	0.03	3	1	1	2	1	0	1	0	1	4	25
MANCOZEB	8018-01-07	(C4H6N2S4Mn)x (Zn)y	CASHEW	3	0.03	3	1	1	2	1	0	1	0	1	4	25
MANCOZEB	8018-01-07	(C4H6N2S4Mn)x (Zn)y	PERSIMMON	3	0.03	3	1	1	2	1	0	1	0	1	4	25
MANCOZEB	8018-01-07	(C4H6N2S4Mn)x (Zn)y	STARFRUIT	3	0.03	3	1	1	2	1	0	1	0	1	4	25
MANCOZEB	8018-01-07	(C4H6N2S4Mn)x (Zn)y	CARROT	0.3	0.03	3	1	1	2	1	0	1	0	1	4	25
MANCOZEB	8018-01-07	(C4H6N2S4Mn)x (Zn)y	RYE	1.5	0.03	3	1	1	2	1	0	1	0	1	4	25
MANCOZEB	8018-01-07	(C4H6N2S4Mn)x (Zn)y	BARLEY	1.5	0.03	3	1	1	2	1	0	1	0	1	4	25
MANCOZEB	8018-01-07	(C4H6N2S4Mn)x (Zn)y	SHALLOT	1.5	0.03	3	1	1	2	1	0	1	0	1	4	25
MANCOZEB	8018-01-07	(C4H6N2S4Mn)x (Zn)y	CHICORY	6.5	0.03	3	1	1	2	1	0	1	0	1	4	25
MANCOZEB	8018-01-07	(C4H6N2S4Mn)x (Zn)y	KALE	1	0.03	3	1	1	2	1	0	1	0	1	4	25
MANCOZEB	8018-01-07	(C4H6N2S4Mn)x (Zn)y	CAULIFLOWER	0.5	0.03	3	1	1	2	1	0	1	0	1	4	25
MANCOZEB	8018-01-07	(C4H6N2S4Mn)x (Zn)y	CUPUAÇU	3	0.03	3	1	1	2	1	0	1	0	1	4	25
MANCOZEB	8018-01-07	(C4H6N2S4Mn)x (Zn)y	PEA	0.3	0.03	3	1	1	2	1	0	1	0	1	4	25
MANCOZEB	8018-01-07	(C4H6N2S4Mn)x (Zn)y	SPINACH	6.5	0.03	3	1	1	2	1	0	1	0	1	4	25
MANCOZEB	8018-01-07	(C4H6N2S4Mn)x (Zn)y	STEVIA	6.5	0.03	3	1	1	2	1	0	1	0	1	4	25
MANCOZEB	8018-01-07	(C4H6N2S4Mn)x (Zn)y	FIG	3	0.03	3	1	1	2	1	0	1	0	1	4	25
MANCOZEB	8018-01-07	(C4H6N2S4Mn)x (Zn)y	GUAVA	3	0.03	3	1	1	2	1	0	1	0	1	4	25
MANCOZEB	8018-01-07	(C4H6N2S4Mn)x (Zn)y	CHICKPEA	0.6	0.03	3	1	1	2	1	0	1	0	1	4	25
MANCOZEB	8018-01-07	(C4H6N2S4Mn)x (Zn)y	GUARANA	3	0.03	3	1	1	2	1	0	1	0	1	4	25
MANCOZEB	8018-01-07	(C4H6N2S4Mn)x (Zn)y	YAM	1	0.03	3	1	1	2	1	0	1	0	1	4	25
MANCOZEB	8018-01-07	(C4H6N2S4Mn)x (Zn)y	LENTIL	0.6	0.03	3	1	1	2	1	0	1	0	1	4	25
MANCOZEB	8018-01-07	(C4H6N2S4Mn)x (Zn)y	LYCHEE	3	0.03	3	1	1	2	1	0	1	0	1	4	25
MANCOZEB	8018-01-07	(C4H6N2S4Mn)x (Zn)y	MACADAMIA NUT	3	0.03	3	1	1	2	1	0	1	0	1	4	25
MANCOZEB	8018-01-07	(C4H6N2S4Mn)x (Zn)y	PAPAYA	3	0.03	3	1	1	2	1	0	1	0	1	4	25
MANCOZEB	8018-01-07	(C4H6N2S4Mn)x (Zn)y	MANGO	3	0.03	3	1	1	2	1	0	1	0	1	4	25
MANCOZEB	8018-01-07	(C4H6N2S4Mn)x (Zn)y	MANGABA	3	0.03	3	1	1	2	1	0	1	0	1	4	25
MANCOZEB	8018-01-07	(C4H6N2S4Mn)x (Zn)y	PASSION FRUIT	3	0.03	3	1	1	2	1	0	1	0	1	4	25
MANCOZEB	8018-01-07	(C4H6N2S4Mn)x (Zn)y	MELON	1	0.03	3	1	1	2	1	0	1	0	1	4	25
ATRAZINE	1912-24-9	C8H14ClN5	MILLET	0.25	0.02	3	2	0	2	1	0	0	1	1	4	25
MANCOZEB	8018-01-07	(C4H6N2S4Mn)x (Zn)y	MILLET	0.6	0.03	3	1	1	2	1	0	1	0	1	4	25
ATRAZINE	1912-24-9	C8H14ClN5	CORN	0.25	0.02	3	2	0	2	1	0	0	1	1	4	25
MANCOZEB	8018-01-07	(C4H6N2S4Mn)x (Zn)y	CORN	0.6	0.03	3	1	1	2	1	0	1	0	1	4	25
MANCOZEB	8018-01-07	(C4H6N2S4Mn)x (Zn)y	MUSTARD	6.5	0.03	3	1	1	2	1	0	1	0	1	4	25
MANCOZEB	8018-01-07	(C4H6N2S4Mn)x (Zn)y	TURNIP	1	0.03	3	1	1	2	1	0	1	0	1	4	25
MANCOZEB	8018-01-07	(C4H6N2S4Mn)x (Zn)y	CUCUMBER	0.3	0.03	3	1	1	2	1	0	1	0	1	4	25
MANCOZEB	8018-01-07	(C4H6N2S4Mn)x (Zn)y	PEAR	3	0.03	3	1	1	2	1	0	1	0	1	4	25
MANCOZEB	8018-01-07	(C4H6N2S4Mn)x (Zn)y	PEACH	2	0.03	3	1	1	2	1	0	1	0	1	4	25
MANCOZEB	8018-01-07	(C4H6N2S4Mn)x (Zn)y	BELL PEPPER	3	0.03	3	1	1	2	1	0	1	0	1	4	25
MANCOZEB	8018-01-07	(C4H6N2S4Mn)x (Zn)y	KIWI	3	0.03	3	1	1	2	1	0	1	0	1	4	25
MANCOZEB	8018-01-07	(C4H6N2S4Mn)x (Zn)y	RADISH	1	0.03	3	1	1	2	1	0	1	0	1	4	25
MANCOZEB	8018-01-07	(C4H6N2S4Mn)x (Zn)y	CABBAGE	1	0.03	3	1	1	2	1	0	1	0	1	4	25
MANCOZEB	8018-01-07	(C4H6N2S4Mn)x (Zn)y	POMEGRANATE	3	0.03	3	1	1	2	1	0	1	0	1	4	25
MANCOZEB	8018-01-07	(C4H6N2S4Mn)x (Zn)y	ROCKET	6.5	0.03	3	1	1	2	1	0	1	0	1	4	25
ATRAZINE	1912-24-9	C8H14ClN5	SORGHUM	0.25	0.02	3	2	0	2	1	0	0	1	1	4	25
MANCOZEB	8018-01-07	(C4H6N2S4Mn)x (Zn)y	SORGHUM	0.6	0.03	3	1	1	2	1	0	1	0	1	4	25
MANCOZEB	8018-01-07	(C4H6N2S4Mn)x (Zn)y	TRITICALE	1.5	0.03	3	1	1	2	1	0	1	0	1	4	25
MANCOZEB	8018-01-07	(C4H6N2S4Mn)x (Zn)y	GRAPE	3	0.03	3	1	1	2	1	0	1	0	1	4	25
COPPER-BASED COMPOUNDS	-	-	LEEK	Not established	0.15	3	3	2	5	1	0	0	0	0	3	24
ACETAMIPRID	135410-20-7	C10H11ClN4	AVOCADO	0.1	0.024	3	3	0	3	1	0	1	0	1	3	24
TEBUCONAZOLE	107534-96-3	C16H22ClN3O	AVOCADO	0.1	0.03	3	3	2	5	1	0	0	0	0	3	24
CHLOROTHALONIL	1897-45-6	C8Cl4N2	AVOCADO	15	0.03	3	1	2	3	1	0	0	0	0	4	24
COPPER-BASED COMPOUNDS	-	-	AVOCADO	Not established	0.15	3	3	2	5	1	0	0	0	0	3	24
ACETAMIPRID	135410-20-7	C10H11ClN4	PINEAPPLE	0.1	0.024	3	3	0	3	1	0	1	0	1	3	24
DIURON	330-54-1	C9H10Cl2N2O	PINEAPPLE	0.1	0.007	3	2	1	3	1	0	0	1	1	3	24
TEBUCONAZOLE	107534-96-3	C16H22ClN3O	PINEAPPLE	0.3	0.03	3	3	2	5	1	0	0	0	0	3	24
CHLOROTHALONIL	1897-45-6	C8Cl4N2	PINEAPPLE	15	0.03	3	1	2	3	1	0	0	0	0	4	24
COPPER-BASED COMPOUNDS	-	-	PINEAPPLE	Not established	0.15	3	3	2	5	1	0	0	0	0	3	24
CHLOROTHALONIL	1897-45-6	C8Cl4N2	PUMPKIN	0.2	0.03	3	1	2	3	1	0	0	0	0	4	24
ACETAMIPRID	135410-20-7	C10H11ClN4	PUMPKIN	0.2	0.024	3	3	0	3	1	0	1	0	1	3	24
TEBUCONAZOLE	107534-96-3	C16H22ClN3O	PUMPKIN	0.5	0.03	3	3	2	5	1	0	0	0	0	3	24
COPPER-BASED COMPOUNDS	-	-	PUMPKIN	Not established	0.15	3	3	2	5	1	0	0	0	0	3	24
CHLOROTHALONIL	1897-45-6	C8Cl4N2	ZUCCHINI	0.2	0.03	3	1	2	3	1	0	0	0	0	4	24
ACETAMIPRID	135410-20-7	C10H11ClN4	ZUCCHINI	0.2	0.024	3	3	0	3	1	0	1	0	1	3	24
TEBUCONAZOLE	107534-96-3	C16H22ClN3O	ZUCCHINI	0.5	0.03	3	3	2	5	1	0	0	0	0	3	24
COPPER-BASED COMPOUNDS	-	-	ZUCCHINI	Not established	0.15	3	3	2	5	1	0	0	0	0	3	24
COPPER-BASED COMPOUNDS	-	-	AÇAÍ	Not established	0.15	3	3	2	5	1	0	0	0	0	3	24
ACETAMIPRID	135410-20-7	C10H11ClN4	SWISS CHARD	1	0.024	3	3	0	3	1	0	1	0	1	3	24
TEBUCONAZOLE	107534-96-3	C16H22ClN3O	SWISS CHARD	3.5	0.03	3	3	2	5	1	0	0	0	0	3	24
TEBUCONAZOLE	107534-96-3	C16H22ClN3O	ACEROLA	0.7	0.03	3	3	2	5	1	0	0	0	0	3	24
COPPER-BASED COMPOUNDS	-	-	ACEROLA	Not established	0.15	3	3	2	5	1	0	0	0	0	3	24
ACETAMIPRID	135410-20-7	C10H11ClN4	WATERCRESS	1	0.024	3	3	0	3	1	0	1	0	1	3	24
COPPER-BASED COMPOUNDS	-	-	WATERCRESS	Not established	0.15	3	3	2	5	1	0	0	0	0	3	24
COPPER-BASED COMPOUNDS	-	-	CELERY	Not established	0.15	3	3	2	5	1	0	0	0	0	3	24
ACETAMIPRID	135410-20-7	C10H11ClN4	LETTUCE	1	0.024	3	3	0	3	1	0	1	0	1	3	24
TEBUCONAZOLE	107534-96-3	C16H22ClN3O	LETTUCE	3.5	0.03	3	3	2	5	1	0	0	0	0	3	24
CHLOROTHALONIL	1897-45-6	C8Cl4N2	LETTUCE	6	0.03	3	1	2	3	1	0	0	0	0	4	24
MALATHION	121-75-5	C10H19O6PS2	LETTUCE	8	0.3	2	2	2	4	1	0	0	0	0	4	24
COPPER-BASED COMPOUNDS	-	-	LETTUCE	Not established	0.15	3	3	2	5	1	0	0	0	0	3	24
DIURON	330-54-1	C9H10Cl2N2O	ALFAFA	2	0.007	3	2	1	3	1	0	0	1	1	3	24
ACETAMIPRID	135410-20-7	C10H11ClN4	GARLIC	0.01	0.024	3	3	0	3	1	0	1	0	1	3	24
TRIFLURALIN	1582-09-8	C13H16F3N3O4	GARLIC	0.05	0.024	3	1	2	3	1	0	0	1	1	3	24
TEBUCONAZOLE	107534-96-3	C16H22ClN3O	GARLIC	0.1	0.03	3	3	2	5	1	0	0	0	0	3	24
CHLOROTHALONIL	1897-45-6	C8Cl4N2	GARLIC	1	0.03	3	1	2	3	1	0	0	0	0	4	24
COPPER-BASED COMPOUNDS	-	-	GARLIC	Not established	0.15	3	3	2	5	1	0	0	0	0	3	24
ACETAMIPRID	135410-20-7	C10H11ClN4	WILD CHICORY	1	0.024	3	3	0	3	1	0	1	0	1	3	24
TEBUCONAZOLE	107534-96-3	C16H22ClN3O	WILD CHICORY	3.5	0.03	3	3	2	5	1	0	0	0	0	3	24
COPPER-BASED COMPOUNDS	-	-	WILD CHICORY	Not established	0.15	3	3	2	5	1	0	0	0	0	3	24
ACETAMIPRID	135410-20-7	C10H11ClN4	PLUM	0.2	0.024	3	3	0	3	1	0	1	0	1	3	24
TEBUCONAZOLE	107534-96-3	C16H22ClN3O	PLUM	0.7	0.03	3	3	2	5	1	0	0	0	0	3	24
MALATHION	121-75-5	C10H19O6PS2	PLUM	6	0.3	2	2	2	4	1	0	0	0	0	4	24
COPPER-BASED COMPOUNDS	-	-	PLUM	Not established	0.15	3	3	2	5	1	0	0	0	0	3	24
TRIFLURALIN	1582-09-8	C13H16F3N3O4	PEANUT	0.05	0.024	3	1	2	3	1	0	0	1	1	3	24
CHLOROTHALONIL	1897-45-6	C8Cl4N2	PEANUT	0.1	0.03	3	1	2	3	1	0	0	0	0	4	24
TEBUCONAZOLE	107534-96-3	C16H22ClN3O	PEANUT	0.1	0.03	3	3	2	5	1	0	0	0	0	3	24
ACETAMIPRID	135410-20-7	C10H11ClN4	PEANUT	0.15	0.024	3	3	0	3	1	0	1	0	1	3	24
DIURON	330-54-1	C9H10Cl2N2O	PEANUT	0.2	0.007	3	2	1	3	1	0	0	1	1	3	24
COPPER-BASED COMPOUNDS	-	-	PEANUT	Not established	0.15	3	3	2	5	1	0	0	0	0	3	24
TEBUCONAZOLE	107534-96-3	C16H22ClN3O	BLACKBERRY	1.5	0.03	3	3	2	5	1	0	0	0	0	3	24
COPPER-BASED COMPOUNDS	-	-	BLACKBERRY	Not established	0.15	3	3	2	5	1	0	0	0	0	3	24
ACETAMIPRID	135410-20-7	C10H11ClN4	ANNONACEAE	0.1	0.024	3	3	0	3	1	0	1	0	1	3	24
TEBUCONAZOLE	107534-96-3	C16H22ClN3O	ANNONACEAE	0.1	0.03	3	3	2	5	1	0	0	0	0	3	24
CHLOROTHALONIL	1897-45-6	C8Cl4N2	ANNONACEAE	15	0.03	3	1	2	3	1	0	0	0	0	4	24
COPPER-BASED COMPOUNDS	-	-	ANNONACEAE	Not established	0.15	3	3	2	5	1	0	0	0	0	3	24
METALAXYL-M	70630-17-0	C15H21NO4	RICE	0.01	0.08	3	3	0	3	4	0	0	0	0	1	24
IMAZETHAPYR	81335-77-5	C15H19N3O3	RICE	0.05	0.25	2	1	0	1	4	0	0	0	0	2	24
FLUTRIAFOL	76674-21-0	C16H13F2N3O	RICE	0.1	0.01	3	3	0	3	4	0	0	0	0	1	24
THIABENDAZOLE	148-79-8	C10H7N3S	RICE	0.2	0.1	3	2	1	3	4	0	0	0	0	1	24
QUIZALOFOP-P-ETHYL	100646-51-3	C19H17ClN2O4	RICE	0.3	0.009	3	3	0	3	4	0	0	0	0	1	24
MYCLOBUTANIL	88671-89-0	C15H17ClN4	RICE	0.5	0.03	3	3	0	3	4	0	0	0	0	1	24
DINOTEFURAN	165252-70-0	C7H14N4O3	RICE	1.5	0.022	3	2	1	3	4	0	0	0	0	1	24
PROPANIL	709-98-8	C9H9Cl2NO	RICE	2	0.02	3	3	0	3	4	0	0	0	0	1	24
TRIFLURALIN	1582-09-8	C13H16F3N3O4	OAT	0.01	0.024	3	1	2	3	1	0	0	1	1	3	24
TEBUCONAZOLE	107534-96-3	C16H22ClN3O	OAT	0.1	0.03	3	3	2	5	1	0	0	0	0	3	24
CHLOROTHALONIL	1897-45-6	C8Cl4N2	OAT	0.5	0.03	3	1	2	3	1	0	0	0	0	4	24
ACETAMIPRID	135410-20-7	C10H11ClN4	OAT	1	0.024	3	3	0	3	1	0	1	0	1	3	24
COPPER-BASED COMPOUNDS	-	-	OAT	Not established	0.15	3	3	2	5	1	0	0	0	0	3	24
ACETAMIPRID	135410-20-7	C10H11ClN4	OLIVE	0.1	0.024	3	3	0	3	1	0	1	0	1	3	24
COPPER-BASED COMPOUNDS	-	-	OLIVE	Not established	0.15	3	3	2	5	1	0	0	0	0	3	24
BOSCALID	188425-85-6	C18H12Cl2N2O	BANANA	0.1	0.04	3	1	0	1	3	0	1	0	1	1	24
METOMINOSTROBIN	133408-50-1	C16H16N2O3	BANANA	0.2	0.0019	3	1	0	1	3	0	0	0	0	2	24
CARBARYL	63-25-2	C12H11NO2	BANANA	0.2	0.003	3	3	2	5	3	0	0	0	0	1	24
BIXAFEN	581809-46-3	C18H12Cl2F3N30	BANANA	2	0.002	3	1	0	1	3	0	0	0	0	2	24
AMICARBAZONE	129909-90-6	C10H19N5O2	POTATO	0.01	0.02	3	1	0	1	3	0	0	0	0	2	24
FAMOXADONE	131807-57-3	C22H18N2O4	POTATO	0.01	0.006	3	1	0	1	3	0	1	0	1	1	24
MANDIPROPAMID	374726-62-2	C23H22ClNO4	POTATO	0.01	0.03	3	1	0	1	3	0	1	0	1	1	24
CHLORANTRANILIPROLE	500008-45-7	C18H14BrCl2N5O2	POTATO	0.01	1.58	2	1	1	2	3	0	0	0	0	2	24
BIXAFEN	581809-46-3	C18H12Cl2F3N30	POTATO	0.02	0.002	3	1	0	1	3	0	0	0	0	2	24
SPIROMESIFEN	283594-90-1	C23H30O4	POTATO	0.03	0.018	3	1	0	1	3	0	1	0	1	1	24
BOSCALID	188425-85-6	C18H12Cl2N2O	POTATO	0.05	0.04	3	1	0	1	3	0	1	0	1	1	24
TRIFLUMURON	64628-44-0	C15H10ClF3N2O3	POTATO	0.1	0.007	3	1	0	1	3	0	0	0	0	2	24
CARBARYL	63-25-2	C12H11NO2	POTATO	0.1	0.003	3	3	2	5	3	0	0	0	0	1	24
BETA-CYFLUTHRIN	68359-37-5	C22H18Cl2FNO3	POTATO	0.1	0.02	3	4	1	5	3	0	0	0	0	1	24
METAM-SODIUM	137-42-8	C2H4NaNS2	POTATO	1	0.001	4	3	1	4	3	0	0	0	0	1	24
CHLOROTHALONIL	1897-45-6	C8Cl4N2	YACON POTATO	0.2	0.03	3	1	2	3	1	0	0	0	0	4	24
ACETAMIPRID	135410-20-7	C10H11ClN4	YACON POTATO	0.5	0.024	3	3	0	3	1	0	1	0	1	3	24
TEBUCONAZOLE	107534-96-3	C16H22ClN3O	YACON POTATO	0.6	0.03	3	3	2	5	1	0	0	0	0	3	24
COPPER-BASED COMPOUNDS	-	-	YACON POTATO	Not established	0.15	3	3	2	5	1	0	0	0	0	3	24
ACETAMIPRID	135410-20-7	C10H11ClN4	SWEET POTATO	0.03	0.024	3	3	0	3	1	0	1	0	1	3	24
CHLOROTHALONIL	1897-45-6	C8Cl4N2	SWEET POTATO	0.2	0.03	3	1	2	3	1	0	0	0	0	4	24
TEBUCONAZOLE	107534-96-3	C16H22ClN3O	SWEET POTATO	0.6	0.03	3	3	2	5	1	0	0	0	0	3	24
COPPER-BASED COMPOUNDS	-	-	SWEET POTATO	Not established	0.15	3	3	2	5	1	0	0	0	0	3	24
TRIFLURALIN	1582-09-8	C13H16F3N3O4	AUBERGINE	0.05	0.024	3	1	2	3	1	0	0	1	1	3	24
TEBUCONAZOLE	107534-96-3	C16H22ClN3O	AUBERGINE	0.5	0.03	3	3	2	5	1	0	0	0	0	3	24
MALATHION	121-75-5	C10H19O6PS2	AUBERGINE	0.5	0.3	2	2	2	4	1	0	0	0	0	4	24
ACETAMIPRID	135410-20-7	C10H11ClN4	AUBERGINE	0.7	0.024	3	3	0	3	1	0	1	0	1	3	24
CHLOROTHALONIL	1897-45-6	C8Cl4N2	AUBERGINE	10	0.03	3	1	2	3	1	0	0	0	0	4	24
COPPER-BASED COMPOUNDS	-	-	AUBERGINE	Not established	0.15	3	3	2	5	1	0	0	0	0	3	24
ACETAMIPRID	135410-20-7	C10H11ClN4	BEETROOT	0.03	0.024	3	3	0	3	1	0	1	0	1	3	24
CHLOROTHALONIL	1897-45-6	C8Cl4N2	BEETROOT	0.2	0.03	3	1	2	3	1	0	0	0	0	4	24
TEBUCONAZOLE	107534-96-3	C16H22ClN3O	BEETROOT	0.4	0.03	3	3	2	5	1	0	0	0	0	3	24
COPPER-BASED COMPOUNDS	-	-	BEETROOT	Not established	0.15	3	3	2	5	1	0	0	0	0	3	24
LUFENURON	103055-07-8	C17H8Cl2F8N2O3	BROCCOLI	0.02	0.02	3	2	1	3	2	0	0	0	0	2	24
AZOXYSTROBIN	131860-33-8	C22H17N3O5	BROCCOLI	0.5	0.02	3	1	0	1	2	0	0	0	0	3	24
DIAFENTHIURON	80060-09-9	C23H32N2OS	BROCCOLI	0.5	0.003	3	2	1	3	2	0	0	0	0	2	24
TRIFLOXYSTROBIN	141517-21-7	C20H19F3N2O4	BROCCOLI	0.7	0.03	3	1	0	1	2	0	0	0	0	3	24
ACETAMIPRID	135410-20-7	C10H11ClN4	COCOA	0.1	0.024	3	3	0	3	1	0	1	0	1	3	24
DIURON	330-54-1	C9H10Cl2N2O	COCOA	0.1	0.007	3	2	1	3	1	0	0	1	1	3	24
TEBUCONAZOLE	107534-96-3	C16H22ClN3O	COCOA	0.1	0.03	3	3	2	5	1	0	0	0	0	3	24
MALATHION	121-75-5	C10H19O6PS2	COCOA	0.2	0.3	2	2	2	4	1	0	0	0	0	4	24
CHLOROTHALONIL	1897-45-6	C8Cl4N2	COCOA	15	0.03	3	1	2	3	1	0	0	0	0	4	24
COPPER-BASED COMPOUNDS	-	-	COCOA	Not established	0.15	3	3	2	5	1	0	0	0	0	3	24
FOMESAFEN	72178-02-0	C15H10ClF3N2O6S	COFFEE	0.01	0.003	3	3	0	3	2	0	0	0	0	2	24
BENZOVINDIFLUPYR	1072957-71-1	C18H15Cl2F2N3O	COFFEE	0.03	0.05	3	3	0	3	2	0	0	0	0	2	24
FLUMIOXAZIN	103361-09-7	C19H15FN2O4	COFFEE	0.05	0.02	3	2	1	3	2	0	0	0	0	2	24
LUFENURON	103055-07-8	C17H8Cl2F8N2O3	COFFEE	0.05	0.02	3	2	1	3	2	0	0	0	0	2	24
PROPICONAZOLE	60207-90-1	C15H17Cl2N3O2	COFFEE	0.05	0.04	3	3	0	3	2	0	0	0	0	2	24
TRIFLOXYSTROBIN	141517-21-7	C20H19F3N2O4	COFFEE	0.05	0.03	3	1	0	1	2	0	0	0	0	3	24
AZOXYSTROBIN	131860-33-8	C22H17N3O5	COFFEE	0.06	0.02	3	1	0	1	2	0	0	0	0	3	24
DIAFENTHIURON	80060-09-9	C23H32N2OS	COFFEE	0.2	0.003	3	2	1	3	2	0	0	0	0	2	24
CLETHODIM	99129-21-2	C17H26ClNO3S	COFFEE	0.5	0.01	3	1	0	1	2	0	0	0	0	3	24
SULFENTRAZONE	122836-35-5	C11H10Cl2F2N4O3S	COFFEE	0.5	0.01	3	1	0	1	2	0	0	0	0	3	24
ACETAMIPRID	135410-20-7	C10H11ClN4	CASHEW	1	0.024	3	3	0	3	1	0	1	0	1	3	24
TEBUCONAZOLE	107534-96-3	C16H22ClN3O	CASHEW	2	0.03	3	3	2	5	1	0	0	0	0	3	24
CHLOROTHALONIL	1897-45-6	C8Cl4N2	CASHEW	5	0.03	3	1	2	3	1	0	0	0	0	4	24
COPPER-BASED COMPOUNDS	-	-	CASHEW	Not established	0.15	3	3	2	5	1	0	0	0	0	3	24
BENZOVINDIFLUPYR	1072957-71-1	C18H15Cl2F2N3O	SUGARCANE	0.01	0.05	3	3	0	3	2	0	0	0	0	2	24
LUFENURON	103055-07-8	C17H8Cl2F8N2O3	SUGARCANE	0.02	0.02	3	2	1	3	2	0	0	0	0	2	24
TRIFLOXYSTROBIN	141517-21-7	C20H19F3N2O4	SUGARCANE	0.05	0.03	3	1	0	1	2	0	0	0	0	3	24
SULFENTRAZONE	122836-35-5	C11H10Cl2F2N4O3S	SUGARCANE	0.05	0.01	3	1	0	1	2	0	0	0	0	3	24
FLUMIOXAZIN	103361-09-7	C19H15FN2O4	SUGARCANE	0.05	0.02	3	2	1	3	2	0	0	0	0	2	24
HEXAZINONE	51235-04-2	C12H20N4O2	SUGARCANE	0.1	0.05	3	3	0	3	2	0	0	0	0	2	24
AZOXYSTROBIN	131860-33-8	C22H17N3O5	SUGARCANE	0.5	0.02	3	1	0	1	2	0	0	0	0	3	24
CLETHODIM	99129-21-2	C17H26ClNO3S	SUGARCANE	0.5	0.01	3	1	0	1	2	0	0	0	0	3	24
TEBUCONAZOLE	107534-96-3	C16H22ClN3O	CANOLA	0.02	0.03	3	3	2	5	1	0	0	0	0	3	24
COPPER-BASED COMPOUNDS	-	-	CANOLA	Not established	0.15	3	3	2	5	1	0	0	0	0	3	24
TEBUCONAZOLE	107534-96-3	C16H22ClN3O	PERSIMMON	0.2	0.03	3	3	2	5	1	0	0	0	0	3	24
ACETAMIPRID	135410-20-7	C10H11ClN4	PERSIMMON	0.5	0.024	3	3	0	3	1	0	1	0	1	3	24
CHLOROTHALONIL	1897-45-6	C8Cl4N2	PERSIMMON	5	0.03	3	1	2	3	1	0	0	0	0	4	24
CHLOROTHALONIL	1897-45-6	C8Cl4N2	YAM	0.2	0.03	3	1	2	3	1	0	0	0	0	4	24
ACETAMIPRID	135410-20-7	C10H11ClN4	YAM	0.5	0.024	3	3	0	3	1	0	1	0	1	3	24
COPPER-BASED COMPOUNDS	-	-	YAM	Not established	0.15	3	3	2	5	1	0	0	0	0	3	24
ACETAMIPRID	135410-20-7	C10H11ClN4	STARFRUIT	0.5	0.024	3	3	0	3	1	0	1	0	1	3	24
TEBUCONAZOLE	107534-96-3	C16H22ClN3O	STARFRUIT	2	0.03	3	3	2	5	1	0	0	0	0	3	24
CHLOROTHALONIL	1897-45-6	C8Cl4N2	STARFRUIT	5	0.03	3	1	2	3	1	0	0	0	0	4	24
COPPER-BASED COMPOUNDS	-	-	STARFRUIT	Not established	0.15	3	3	2	5	1	0	0	0	0	3	24
COPPER-BASED COMPOUNDS	-	-	BRAZIL NUT	Not established	0.15	3	3	2	5	1	0	0	0	0	3	24
TRIFLOXYSTROBIN	141517-21-7	C20H19F3N2O4	ONION	0.02	0.03	3	1	0	1	2	0	0	0	0	3	24
FLUMIOXAZIN	103361-09-7	C19H15FN2O4	ONION	0.05	0.02	3	2	1	3	2	0	0	0	0	2	24
AZOXYSTROBIN	131860-33-8	C22H17N3O5	ONION	0.4	0.02	3	1	0	1	2	0	0	0	0	3	24
CLETHODIM	99129-21-2	C17H26ClNO3S	ONION	0.5	0.01	3	1	0	1	2	0	0	0	0	3	24
COPPER-BASED COMPOUNDS	-	-	GREEN ONION	Not established	0.15	3	3	2	5	1	0	0	0	0	3	24
TRIFLURALIN	1582-09-8	C13H16F3N3O4	CARROT	0.05	0.024	3	1	2	3	1	0	0	1	1	3	24
CHLOROTHALONIL	1897-45-6	C8Cl4N2	CARROT	0.2	0.03	3	1	2	3	1	0	0	0	0	4	24
ACETAMIPRID	135410-20-7	C10H11ClN4	CARROT	0.5	0.024	3	3	0	3	1	0	1	0	1	3	24
TEBUCONAZOLE	107534-96-3	C16H22ClN3O	CARROT	0.6	0.03	3	3	2	5	1	0	0	0	0	3	24
COPPER-BASED COMPOUNDS	-	-	CARROT	Not established	0.15	3	3	2	5	1	0	0	0	0	3	24
TRIFLURALIN	1582-09-8	C13H16F3N3O4	RYE	0.01	0.024	3	1	2	3	1	0	0	1	1	3	24
TEBUCONAZOLE	107534-96-3	C16H22ClN3O	RYE	0.1	0.03	3	3	2	5	1	0	0	0	0	3	24
CHLOROTHALONIL	1897-45-6	C8Cl4N2	RYE	0.5	0.03	3	1	2	3	1	0	0	0	0	4	24
ACETAMIPRID	135410-20-7	C10H11ClN4	RYE	1	0.024	3	3	0	3	1	0	1	0	1	3	24
COPPER-BASED COMPOUNDS	-	-	RYE	Not established	0.15	3	3	2	5	1	0	0	0	0	3	24
TRIFLURALIN	1582-09-8	C13H16F3N3O4	BARLEY	0.03	0.024	3	1	2	3	1	0	0	1	1	3	24
CHLOROTHALONIL	1897-45-6	C8Cl4N2	BARLEY	0.5	0.03	3	1	2	3	1	0	0	0	0	4	24
TEBUCONAZOLE	107534-96-3	C16H22ClN3O	BARLEY	0.5	0.03	3	3	2	5	1	0	0	0	0	3	24
ACETAMIPRID	135410-20-7	C10H11ClN4	BARLEY	1	0.024	3	3	0	3	1	0	1	0	1	3	24
COPPER-BASED COMPOUNDS	-	-	BARLEY	Not established	0.15	3	3	2	5	1	0	0	0	0	3	24
TEBUCONAZOLE	107534-96-3	C16H22ClN3O	SHALLOT	0.1	0.03	3	3	2	5	1	0	0	0	0	3	24
ACETAMIPRID	135410-20-7	C10H11ClN4	SHALLOT	0.5	0.024	3	3	0	3	1	0	1	0	1	3	24
CHLOROTHALONIL	1897-45-6	C8Cl4N2	SHALLOT	1	0.03	3	1	2	3	1	0	0	0	0	4	24
COPPER-BASED COMPOUNDS	-	-	SHALLOT	Not established	0.15	3	3	2	5	1	0	0	0	0	3	24
ACETAMIPRID	135410-20-7	C10H11ClN4	CHICORY	1	0.024	3	3	0	3	1	0	1	0	1	3	24
TEBUCONAZOLE	107534-96-3	C16H22ClN3O	CHICORY	3.5	0.03	3	3	2	5	1	0	0	0	0	3	24
COPPER-BASED COMPOUNDS	-	-	CHICORY	Not established	0.15	3	3	2	5	1	0	0	0	0	3	24
CHLOROTHALONIL	1897-45-6	C8Cl4N2	CHAYOTE	0.2	0.03	3	1	2	3	1	0	0	0	0	4	24
ACETAMIPRID	135410-20-7	C10H11ClN4	CHAYOTE	0.2	0.024	3	3	0	3	1	0	1	0	1	3	24
TEBUCONAZOLE	107534-96-3	C16H22ClN3O	CHAYOTE	0.5	0.03	3	3	2	5	1	0	0	0	0	3	24
COPPER-BASED COMPOUNDS	-	-	CHAYOTE	Not established	0.15	3	3	2	5	1	0	0	0	0	3	24
MSMA	2163-80-6	CH4AsNaO3	CITROS	0.03	0.03	3	1	0	1	3	0	0	0	0	2	24
SPIROMESIFEN	283594-90-1	C23H30O4	CITROS	0.07	0.018	3	1	0	1	3	0	1	0	1	1	24
CHLORANTRANILIPROLE	500008-45-7	C18H14BrCl2N5O2	CITROS	0.2	1.58	2	1	1	2	3	0	0	0	0	2	24
BETA-CYFLUTHRIN	68359-37-5	C22H18Cl2FNO3	CITROS	0.3	0.02	3	4	1	5	3	0	0	0	0	1	24
TRIFLUMURON	64628-44-0	C15H10ClF3N2O3	CITROS	0.5	0.007	3	1	0	1	3	0	0	0	0	2	24
PYRIPROXYFEN	95737-68-1	C20H19NO3	CITROS	1	0.1	3	1	0	1	3	0	1	0	1	1	24
DIURON	330-54-1	C9H10Cl2N2O	COCONUT	0.01	0.007	3	2	1	3	1	0	0	1	1	3	24
TEBUCONAZOLE	107534-96-3	C16H22ClN3O	COCONUT	0.01	0.03	3	3	2	5	1	0	0	0	0	3	24
COPPER-BASED COMPOUNDS	-	-	COCONUT	Not established	0.15	3	3	2	5	1	0	0	0	0	3	24
TRIFLURALIN	1582-09-8	C13H16F3N3O4	KALE	0.05	0.024	3	1	2	3	1	0	0	1	1	3	24
ACETAMIPRID	135410-20-7	C10H11ClN4	KALE	0.1	0.024	3	3	0	3	1	0	1	0	1	3	24
CHLOROTHALONIL	1897-45-6	C8Cl4N2	KALE	0.5	0.03	3	1	2	3	1	0	0	0	0	4	24
TEBUCONAZOLE	107534-96-3	C16H22ClN3O	KALE	2	0.03	3	3	2	5	1	0	0	0	0	3	24
MALATHION	121-75-5	C10H19O6PS2	KALE	3	0.3	2	2	2	4	1	0	0	0	0	4	24
COPPER-BASED COMPOUNDS	-	-	KALE	Not established	0.15	3	3	2	5	1	0	0	0	0	3	24
ACETAMIPRID	135410-20-7	C10H11ClN4	CHINESE CABBAGE	0.1	0.024	3	3	0	3	1	0	1	0	1	3	24
CHLOROTHALONIL	1897-45-6	C8Cl4N2	CHINESE CABBAGE	0.5	0.03	3	1	2	3	1	0	0	0	0	4	24
TEBUCONAZOLE	107534-96-3	C16H22ClN3O	CHINESE CABBAGE	2	0.03	3	3	2	5	1	0	0	0	0	3	24
ACETAMIPRID	135410-20-7	C10H11ClN4	BRUSSELS SPROUTS	0.1	0.024	3	3	0	3	1	0	1	0	1	3	24
CHLOROTHALONIL	1897-45-6	C8Cl4N2	BRUSSELS SPROUTS	0.5	0.03	3	1	2	3	1	0	0	0	0	4	24
MALATHION	121-75-5	C10H19O6PS2	BRUSSELS SPROUTS	1	0.3	2	2	2	4	1	0	0	0	0	4	24
TEBUCONAZOLE	107534-96-3	C16H22ClN3O	BRUSSELS SPROUTS	2	0.03	3	3	2	5	1	0	0	0	0	3	24
TRIFLURALIN	1582-09-8	C13H16F3N3O4	CAULIFLOWER	0.05	0.024	3	1	2	3	1	0	0	1	1	3	24
ACETAMIPRID	135410-20-7	C10H11ClN4	CAULIFLOWER	0.1	0.024	3	3	0	3	1	0	1	0	1	3	24
CHLOROTHALONIL	1897-45-6	C8Cl4N2	CAULIFLOWER	0.5	0.03	3	1	2	3	1	0	0	0	0	4	24
MALATHION	121-75-5	C10H19O6PS2	CAULIFLOWER	0.5	0.3	2	2	2	4	1	0	0	0	0	4	24
TEBUCONAZOLE	107534-96-3	C16H22ClN3O	CAULIFLOWER	2	0.03	3	3	2	5	1	0	0	0	0	3	24
COPPER-BASED COMPOUNDS	-	-	CAULIFLOWER	Not established	0.15	3	3	2	5	1	0	0	0	0	3	24
ACETAMIPRID	135410-20-7	C10H11ClN4	CUPUAÇU	0.1	0.024	3	3	0	3	1	0	1	0	1	3	24
TEBUCONAZOLE	107534-96-3	C16H22ClN3O	CUPUAÇU	0.1	0.03	3	3	2	5	1	0	0	0	0	3	24
CHLOROTHALONIL	1897-45-6	C8Cl4N2	CUPUAÇU	15	0.03	3	1	2	3	1	0	0	0	0	4	24
COPPER-BASED COMPOUNDS	-	-	CUPUAÇU	Not established	0.15	3	3	2	5	1	0	0	0	0	3	24
DIURON	330-54-1	C9H10Cl2N2O	PALM OIL FRUIT	0.01	0.007	3	2	1	3	1	0	0	1	1	3	24
TRIFLURALIN	1582-09-8	C13H16F3N3O4	PEA	0.05	0.024	3	1	2	3	1	0	0	1	1	3	24
TEBUCONAZOLE	107534-96-3	C16H22ClN3O	PEA	0.1	0.03	3	3	2	5	1	0	0	0	0	3	24
ACETAMIPRID	135410-20-7	C10H11ClN4	PEA	0.15	0.024	3	3	0	3	1	0	1	0	1	3	24
CHLOROTHALONIL	1897-45-6	C8Cl4N2	PEA	2	0.03	3	1	2	3	1	0	0	0	0	4	24
COPPER-BASED COMPOUNDS	-	-	PEA	Not established	0.15	3	3	2	5	1	0	0	0	0	3	24
ACETAMIPRID	135410-20-7	C10H11ClN4	SPINACH	1	0.024	3	3	0	3	1	0	1	0	1	3	24
COPPER-BASED COMPOUNDS	-	-	SPINACH	Not established	0.15	3	3	2	5	1	0	0	0	0	3	24
ACETAMIPRID	135410-20-7	C10H11ClN4	STEVIA	1	0.024	3	3	0	3	1	0	1	0	1	3	24
LUFENURON	103055-07-8	C17H8Cl2F8N2O3	BEAN	0.01	0.02	3	2	1	3	2	0	0	0	0	2	24
BENTAZONE	25057-89-0	C10H12N2O3S	BEAN	0.01	0.1	3	3	0	3	2	0	0	0	0	2	24
FLUMIOXAZIN	103361-09-7	C19H15FN2O4	BEAN	0.05	0.02	3	2	1	3	2	0	0	0	0	2	24
FOMESAFEN	72178-02-0	C15H10ClF3N2O6S	BEAN	0.05	0.003	3	3	0	3	2	0	0	0	0	2	24
PROPICONAZOLE	60207-90-1	C15H17Cl2N3O2	BEAN	0.05	0.04	3	3	0	3	2	0	0	0	0	2	24
BENZOVINDIFLUPYR	1072957-71-1	C18H15Cl2F2N3O	BEAN	0.06	0.05	3	3	0	3	2	0	0	0	0	2	24
AZOXYSTROBIN	131860-33-8	C22H17N3O5	BEAN	0.2	0.02	3	1	0	1	2	0	0	0	0	3	24
TRIFLOXYSTROBIN	141517-21-7	C20H19F3N2O4	BEAN	0.2	0.03	3	1	0	1	2	0	0	0	0	3	24
DIAFENTHIURON	80060-09-9	C23H32N2OS	BEAN	0.3	0.003	3	2	1	3	2	0	0	0	0	2	24
CLETHODIM	99129-21-2	C17H26ClNO3S	BEAN	0.9	0.01	3	1	0	1	2	0	0	0	0	3	24
LUFENURON	103055-07-8	C17H8Cl2F8N2O3	BEANS	0.01	0.02	3	2	1	3	2	0	0	0	0	2	24
PROPICONAZOLE	60207-90-1	C15H17Cl2N3O2	BEANS	0.05	0.04	3	3	0	3	2	0	0	0	0	2	24
BENZOVINDIFLUPYR	1072957-71-1	C18H15Cl2F2N3O	BEANS	0.06	0.05	3	3	0	3	2	0	0	0	0	2	24
TRIFLOXYSTROBIN	141517-21-7	C20H19F3N2O4	BEANS	0.2	0.03	3	1	0	1	2	0	0	0	0	3	24
AZOXYSTROBIN	131860-33-8	C22H17N3O5	BEANS	0.2	0.02	3	1	0	1	2	0	0	0	0	3	24
DIAFENTHIURON	80060-09-9	C23H32N2OS	BEANS	0.3	0.003	3	2	1	3	2	0	0	0	0	2	24
CLETHODIM	99129-21-2	C17H26ClNO3S	BEANS	0.9	0.01	3	1	0	1	2	0	0	0	0	3	24
TEBUCONAZOLE	107534-96-3	C16H22ClN3O	FIG	0.1	0.03	3	3	2	5	1	0	0	0	0	3	24
ACETAMIPRID	135410-20-7	C10H11ClN4	FIG	0.5	0.024	3	3	0	3	1	0	1	0	1	3	24
CHLOROTHALONIL	1897-45-6	C8Cl4N2	FIG	5	0.03	3	1	2	3	1	0	0	0	0	4	24
COPPER-BASED COMPOUNDS	-	-	FIG	Not established	0.15	3	3	2	5	1	0	0	0	0	3	24
ACETAMIPRID	135410-20-7	C10H11ClN4	RASPBERRY	0.2	0.024	3	3	0	3	1	0	1	0	1	3	24
TEBUCONAZOLE	107534-96-3	C16H22ClN3O	RASPBERRY	1.5	0.03	3	3	2	5	1	0	0	0	0	3	24
COPPER-BASED COMPOUNDS	-	-	RASPBERRY	Not established	0.15	3	3	2	5	1	0	0	0	0	3	24
CHLOROTHALONIL	1897-45-6	C8Cl4N2	GINGER	0.2	0.03	3	1	2	3	1	0	0	0	0	4	24
TEBUCONAZOLE	107534-96-3	C16H22ClN3O	GINGER	0.4	0.03	3	3	2	5	1	0	0	0	0	3	24
COPPER-BASED COMPOUNDS	-	-	GINGER	Not established	0.15	3	3	2	5	1	0	0	0	0	3	24
COPPER-BASED COMPOUNDS	-	-	SESAME	Not established	0.15	3	3	2	5	1	0	0	0	0	3	24
TEBUCONAZOLE	107534-96-3	C16H22ClN3O	SUNFLOWER	0.02	0.03	3	3	2	5	1	0	0	0	0	3	24
TRIFLURALIN	1582-09-8	C13H16F3N3O4	SUNFLOWER	0.05	0.024	3	1	2	3	1	0	0	1	1	3	24
TEBUCONAZOLE	107534-96-3	C16H22ClN3O	GUAVA	0.1	0.03	3	3	2	5	1	0	0	0	0	3	24
ACETAMIPRID	135410-20-7	C10H11ClN4	GUAVA	1	0.024	3	3	0	3	1	0	1	0	1	3	24
CHLOROTHALONIL	1897-45-6	C8Cl4N2	GUAVA	5	0.03	3	1	2	3	1	0	0	0	0	4	24
COPPER-BASED COMPOUNDS	-	-	GUAVA	Not established	0.15	3	3	2	5	1	0	0	0	0	3	24
TRIFLURALIN	1582-09-8	C13H16F3N3O4	CHICKPEA	0.05	0.024	3	1	2	3	1	0	0	1	1	3	24
TEBUCONAZOLE	107534-96-3	C16H22ClN3O	CHICKPEA	0.1	0.03	3	3	2	5	1	0	0	0	0	3	24
ACETAMIPRID	135410-20-7	C10H11ClN4	CHICKPEA	0.15	0.024	3	3	0	3	1	0	1	0	1	3	24
CHLOROTHALONIL	1897-45-6	C8Cl4N2	CHICKPEA	2	0.03	3	1	2	3	1	0	0	0	0	4	24
ACETAMIPRID	135410-20-7	C10H11ClN4	GUARANA	0.1	0.024	3	3	0	3	1	0	1	0	1	3	24
CHLOROTHALONIL	1897-45-6	C8Cl4N2	GUARANA	15	0.03	3	1	2	3	1	0	0	0	0	4	24
COPPER-BASED COMPOUNDS	-	-	GUARANA	Not established	0.15	3	3	2	5	1	0	0	0	0	3	24
CHLOROTHALONIL	1897-45-6	C8Cl4N2	YAM	0.2	0.03	3	1	2	3	1	0	0	0	0	4	24
TEBUCONAZOLE	107534-96-3	C16H22ClN3O	YAM	0.3	0.03	3	3	2	5	1	0	0	0	0	3	24
ACETAMIPRID	135410-20-7	C10H11ClN4	YAM	0.5	0.024	3	3	0	3	1	0	1	0	1	3	24
COPPER-BASED COMPOUNDS	-	-	YAM	Not established	0.15	3	3	2	5	1	0	0	0	0	3	24
TEBUCONAZOLE	107534-96-3	C16H22ClN3O	JILÓ (SCARLET EGGPLANT)	0.5	0.03	3	3	2	5	1	0	0	0	0	3	24
ACETAMIPRID	135410-20-7	C10H11ClN4	JILÓ (SCARLET EGGPLANT)	0.7	0.024	3	3	0	3	1	0	1	0	1	3	24
CHLOROTHALONIL	1897-45-6	C8Cl4N2	JILÓ (SCARLET EGGPLANT)	10	0.03	3	1	2	3	1	0	0	0	0	4	24
COPPER-BASED COMPOUNDS	-	-	JILÓ (SCARLET EGGPLANT)	Not established	0.15	3	3	2	5	1	0	0	0	0	3	24
TRIFLURALIN	1582-09-8	C13H16F3N3O4	LENTIL	0.05	0.024	3	1	2	3	1	0	0	1	1	3	24
TEBUCONAZOLE	107534-96-3	C16H22ClN3O	LENTIL	0.1	0.03	3	3	2	5	1	0	0	0	0	3	24
ACETAMIPRID	135410-20-7	C10H11ClN4	LENTIL	0.15	0.024	3	3	0	3	1	0	1	0	1	3	24
CHLOROTHALONIL	1897-45-6	C8Cl4N2	LENTIL	2	0.03	3	1	2	3	1	0	0	0	0	4	24
COPPER-BASED COMPOUNDS	-	-	LENTIL	Not established	0.15	3	3	2	5	1	0	0	0	0	3	24
ACETAMIPRID	135410-20-7	C10H11ClN4	LYCHEE	0.1	0.024	3	3	0	3	1	0	1	0	1	3	24
CHLOROTHALONIL	1897-45-6	C8Cl4N2	LYCHEE	15	0.03	3	1	2	3	1	0	0	0	0	4	24
COPPER-BASED COMPOUNDS	-	-	LYCHEE	Not established	0.15	3	3	2	5	1	0	0	0	0	3	24
CHLOROTHALONIL	1897-45-6	C8Cl4N2	HOPS	5	0.03	3	1	2	3	1	0	0	0	0	4	24
FLUMIOXAZIN	103361-09-7	C19H15FN2O4	APPLE	0.01	0.02	3	2	1	3	2	0	0	0	0	2	24
CLETHODIM	99129-21-2	C17H26ClNO3S	APPLE	0.05	0.01	3	1	0	1	2	0	0	0	0	3	24
DIAFENTHIURON	80060-09-9	C23H32N2OS	APPLE	0.1	0.003	3	2	1	3	2	0	0	0	0	2	24
BENZOVINDIFLUPYR	1072957-71-1	C18H15Cl2F2N3O	APPLE	0.15	0.05	3	3	0	3	2	0	0	0	0	2	24
TRIFLOXYSTROBIN	141517-21-7	C20H19F3N2O4	APPLE	0.2	0.03	3	1	0	1	2	0	0	0	0	3	24
LUFENURON	103055-07-8	C17H8Cl2F8N2O3	APPLE	0.6	0.02	3	2	1	3	2	0	0	0	0	2	24
AZOXYSTROBIN	131860-33-8	C22H17N3O5	APPLE	6	0.02	3	1	0	1	2	0	0	0	0	3	24
ACETAMIPRID	135410-20-7	C10H11ClN4	MACADAMIA NUT	0.1	0.024	3	3	0	3	1	0	1	0	1	3	24
CHLOROTHALONIL	1897-45-6	C8Cl4N2	MACADAMIA NUT	15	0.03	3	1	2	3	1	0	0	0	0	4	24
COPPER-BASED COMPOUNDS	-	-	MACADAMIA NUT	Not established	0.15	3	3	2	5	1	0	0	0	0	3	24
ACETAMIPRID	135410-20-7	C10H11ClN4	PAPAYA	0.1	0.024	3	3	0	3	1	0	1	0	1	3	24
TEBUCONAZOLE	107534-96-3	C16H22ClN3O	PAPAYA	1	0.03	3	3	2	5	1	0	0	0	0	3	24
CHLOROTHALONIL	1897-45-6	C8Cl4N2	PAPAYA	15	0.03	3	1	2	3	1	0	0	0	0	4	24
COPPER-BASED COMPOUNDS	-	-	PAPAYA	Not established	0.15	3	3	2	5	1	0	0	0	0	3	24
LUFENURON	103055-07-8	C17H8Cl2F8N2O3	CASSAVA	0.01	0.02	3	2	1	3	2	0	0	0	0	2	24
FLUMIOXAZIN	103361-09-7	C19H15FN2O4	CASSAVA	0.05	0.02	3	2	1	3	2	0	0	0	0	2	24
DIAFENTHIURON	80060-09-9	C23H32N2OS	CASSAVA	0.07	0.003	3	2	1	3	2	0	0	0	0	2	24
TRIFLOXYSTROBIN	141517-21-7	C20H19F3N2O4	CASSAVA	0.1	0.03	3	1	0	1	2	0	0	0	0	3	24
AZOXYSTROBIN	131860-33-8	C22H17N3O5	CASSAVA	0.2	0.02	3	1	0	1	2	0	0	0	0	3	24
CLETHODIM	99129-21-2	C17H26ClNO3S	CASSAVA	0.5	0.01	3	1	0	1	2	0	0	0	0	3	24
CHLOROTHALONIL	1897-45-6	C8Cl4N2	ARRACACHA / PERUVIAN PARSNIP	0.2	0.03	3	1	2	3	1	0	0	0	0	4	24
TEBUCONAZOLE	107534-96-3	C16H22ClN3O	ARRACACHA / PERUVIAN PARSNIP	0.3	0.03	3	3	2	5	1	0	0	0	0	3	24
ACETAMIPRID	135410-20-7	C10H11ClN4	ARRACACHA / PERUVIAN PARSNIP	0.5	0.024	3	3	0	3	1	0	1	0	1	3	24
COPPER-BASED COMPOUNDS	-	-	ARRACACHA / PERUVIAN PARSNIP	Not established	0.15	3	3	2	5	1	0	0	0	0	3	24
ACETAMIPRID	135410-20-7	C10H11ClN4	MANGO	0.1	0.024	3	3	0	3	1	0	1	0	1	3	24
TEBUCONAZOLE	107534-96-3	C16H22ClN3O	MANGO	0.1	0.03	3	3	2	5	1	0	0	0	0	3	24
CHLOROTHALONIL	1897-45-6	C8Cl4N2	MANGO	15	0.03	3	1	2	3	1	0	0	0	0	4	24
COPPER-BASED COMPOUNDS	-	-	MANGO	Not established	0.15	3	3	2	5	1	0	0	0	0	3	24
ACETAMIPRID	135410-20-7	C10H11ClN4	MANGABA	1	0.024	3	3	0	3	1	0	1	0	1	3	24
CHLOROTHALONIL	1897-45-6	C8Cl4N2	MANGABA	5	0.03	3	1	2	3	1	0	0	0	0	4	24
COPPER-BASED COMPOUNDS	-	-	MANGABA	Not established	0.15	3	3	2	5	1	0	0	0	0	3	24
ACETAMIPRID	135410-20-7	C10H11ClN4	PASSION FRUIT	0.1	0.024	3	3	0	3	1	0	1	0	1	3	24
TEBUCONAZOLE	107534-96-3	C16H22ClN3O	PASSION FRUIT	0.1	0.03	3	3	2	5	1	0	0	0	0	3	24
CHLOROTHALONIL	1897-45-6	C8Cl4N2	PASSION FRUIT	15	0.03	3	1	2	3	1	0	0	0	0	4	24
COPPER-BASED COMPOUNDS	-	-	PASSION FRUIT	Not established	0.15	3	3	2	5	1	0	0	0	0	3	24
ACETAMIPRID	135410-20-7	C10H11ClN4	QUINCE	0.2	0.024	3	3	0	3	1	0	1	0	1	3	24
COPPER-BASED COMPOUNDS	-	-	QUINCE	Not established	0.15	3	3	2	5	1	0	0	0	0	3	24
CHLOROTHALONIL	1897-45-6	C8Cl4N2	GHERKIN	0.2	0.03	3	1	2	3	1	0	0	0	0	4	24
ACETAMIPRID	135410-20-7	C10H11ClN4	GHERKIN	0.2	0.024	3	3	0	3	1	0	1	0	1	3	24
TEBUCONAZOLE	107534-96-3	C16H22ClN3O	GHERKIN	0.5	0.03	3	3	2	5	1	0	0	0	0	3	24
COPPER-BASED COMPOUNDS	-	-	GHERKIN	Not established	0.15	3	3	2	5	1	0	0	0	0	3	24
LUFENURON	103055-07-8	C17H8Cl2F8N2O3	WATERMELON	0.02	0.02	3	2	1	3	2	0	0	0	0	2	24
TRIFLOXYSTROBIN	141517-21-7	C20H19F3N2O4	WATERMELON	0.05	0.03	3	1	0	1	2	0	0	0	0	3	24
DIAFENTHIURON	80060-09-9	C23H32N2OS	WATERMELON	0.1	0.003	3	2	1	3	2	0	0	0	0	2	24
CLETHODIM	99129-21-2	C17H26ClNO3S	WATERMELON	0.5	0.01	3	1	0	1	2	0	0	0	0	3	24
AZOXYSTROBIN	131860-33-8	C22H17N3O5	WATERMELON	7	0.02	3	1	0	1	2	0	0	0	0	3	24
TEBUCONAZOLE	107534-96-3	C16H22ClN3O	MELON	0.1	0.03	3	3	2	5	1	0	0	0	0	3	24
ACETAMIPRID	135410-20-7	C10H11ClN4	MELON	0.3	0.024	3	3	0	3	1	0	1	0	1	3	24
CHLOROTHALONIL	1897-45-6	C8Cl4N2	MELON	0.5	0.03	3	1	2	3	1	0	0	0	0	4	24
COPPER-BASED COMPOUNDS	-	-	MELON	Not established	0.15	3	3	2	5	1	0	0	0	0	3	24
CHLOROTHALONIL	1897-45-6	C8Cl4N2	MILLET	0.01	0.03	3	1	2	3	1	0	0	0	0	4	24
ACETAMIPRID	135410-20-7	C10H11ClN4	MILLET	0.05	0.024	3	3	0	3	1	0	1	0	1	3	24
TEBUCONAZOLE	107534-96-3	C16H22ClN3O	MILLET	0.1	0.03	3	3	2	5	1	0	0	0	0	3	24
COPPER-BASED COMPOUNDS	-	-	MILLET	Not established	0.15	3	3	2	5	1	0	0	0	0	3	24
CHLOROTHALONIL	1897-45-6	C8Cl4N2	CORN	0.01	0.03	3	1	2	3	1	0	0	0	0	4	24
ACETAMIPRID	135410-20-7	C10H11ClN4	CORN	0.05	0.024	3	3	0	3	1	0	1	0	1	3	24
DIURON	330-54-1	C9H10Cl2N2O	CORN	0.05	0.007	3	2	1	3	1	0	0	1	1	3	24
TRIFLURALIN	1582-09-8	C13H16F3N3O4	CORN	0.05	0.024	3	1	2	3	1	0	0	1	1	3	24
TEBUCONAZOLE	107534-96-3	C16H22ClN3O	CORN	0.1	0.03	3	3	2	5	1	0	0	0	0	3	24
FENITROTHION	122-14-5	C9H12NO5PS	CORN	1	0.005	3	3	2	5	1	0	1	0	1	2	24
MALATHION	121-75-5	C10H19O6PS2	CORN	8	0.3	2	2	2	4	1	0	0	0	0	4	24
COPPER-BASED COMPOUNDS	-	-	CORN	Not established	0.15	3	3	2	5	1	0	0	0	0	3	24
TEBUCONAZOLE	107534-96-3	C16H22ClN3O	BLUEBERRY	1.5	0.03	3	3	2	5	1	0	0	0	0	3	24
COPPER-BASED COMPOUNDS	-	-	BLUEBERRY	Not established	0.15	3	3	2	5	1	0	0	0	0	3	24
ACETAMIPRID	135410-20-7	C10H11ClN4	STRAWBERRY	0.2	0.024	3	3	0	3	1	0	1	0	1	3	24
MALATHION	121-75-5	C10H19O6PS2	STRAWBERRY	1	0.3	2	2	2	4	1	0	0	0	0	4	24
TEBUCONAZOLE	107534-96-3	C16H22ClN3O	STRAWBERRY	1.5	0.03	3	3	2	5	1	0	0	0	0	3	24
COPPER-BASED COMPOUNDS	-	-	STRAWBERRY	Not established	0.15	3	3	2	5	1	0	0	0	0	3	24
ACETAMIPRID	135410-20-7	C10H11ClN4	MUSTARD	1	0.024	3	3	0	3	1	0	1	0	1	3	24
TEBUCONAZOLE	107534-96-3	C16H22ClN3O	MUSTARD	3.5	0.03	3	3	2	5	1	0	0	0	0	3	24
COPPER-BASED COMPOUNDS	-	-	MUSTARD	Not established	0.15	3	3	2	5	1	0	0	0	0	3	24
CHLOROTHALONIL	1897-45-6	C8Cl4N2	TURNIP	0.2	0.03	3	1	2	3	1	0	0	0	0	4	24
TEBUCONAZOLE	107534-96-3	C16H22ClN3O	TURNIP	0.3	0.03	3	3	2	5	1	0	0	0	0	3	24
ACETAMIPRID	135410-20-7	C10H11ClN4	TURNIP	0.5	0.024	3	3	0	3	1	0	1	0	1	3	24
COPPER-BASED COMPOUNDS	-	-	TURNIP	Not established	0.15	3	3	2	5	1	0	0	0	0	3	24
ACETAMIPRID	135410-20-7	C10H11ClN4	NECTARINE	0.2	0.024	3	3	0	3	1	0	1	0	1	3	24
TEBUCONAZOLE	107534-96-3	C16H22ClN3O	NECTARINE	0.7	0.03	3	3	2	5	1	0	0	0	0	3	24
MALATHION	121-75-5	C10H19O6PS2	NECTARINE	6	0.3	2	2	2	4	1	0	0	0	0	4	24
COPPER-BASED COMPOUNDS	-	-	NECTARINE	Not established	0.15	3	3	2	5	1	0	0	0	0	3	24
ACETAMIPRID	135410-20-7	C10H11ClN4	LOQUAT	0.2	0.024	3	3	0	3	1	0	1	0	1	3	24
TEBUCONAZOLE	107534-96-3	C16H22ClN3O	LOQUAT	0.7	0.03	3	3	2	5	1	0	0	0	0	3	24
COPPER-BASED COMPOUNDS	-	-	LOQUAT	Not established	0.15	3	3	2	5	1	0	0	0	0	3	24
ACETAMIPRID	135410-20-7	C10H11ClN4	PECAN NUT	0.1	0.024	3	3	0	3	1	0	1	0	1	3	24
COPPER-BASED COMPOUNDS	-	-	PECAN NUT	Not established	0.15	3	3	2	5	1	0	0	0	0	3	24
CHLOROTHALONIL	1897-45-6	C8Cl4N2	CUCUMBER	0.2	0.03	3	1	2	3	1	0	0	0	0	4	24
ACETAMIPRID	135410-20-7	C10H11ClN4	CUCUMBER	0.2	0.024	3	3	0	3	1	0	1	0	1	3	24
TEBUCONAZOLE	107534-96-3	C16H22ClN3O	CUCUMBER	0.5	0.03	3	3	2	5	1	0	0	0	0	3	24
MALATHION	121-75-5	C10H19O6PS2	CUCUMBER	3	0.3	2	2	2	4	1	0	0	0	0	4	24
COPPER-BASED COMPOUNDS	-	-	CUCUMBER	Not established	0.15	3	3	2	5	1	0	0	0	0	3	24
ACETAMIPRID	135410-20-7	C10H11ClN4	PEAR	0.2	0.024	3	3	0	3	1	0	1	0	1	3	24
MALATHION	121-75-5	C10H19O6PS2	PEAR	0.5	0.3	2	2	2	4	1	0	0	0	0	4	24
TEBUCONAZOLE	107534-96-3	C16H22ClN3O	PEAR	0.7	0.03	3	3	2	5	1	0	0	0	0	3	24
COPPER-BASED COMPOUNDS	-	-	PEAR	Not established	0.15	3	3	2	5	1	0	0	0	0	3	24
ACETAMIPRID	135410-20-7	C10H11ClN4	PEACH	0.2	0.024	3	3	0	3	1	0	1	0	1	3	24
TEBUCONAZOLE	107534-96-3	C16H22ClN3O	PEACH	0.7	0.03	3	3	2	5	1	0	0	0	0	3	24
MALATHION	121-75-5	C10H19O6PS2	PEACH	6	0.3	2	2	2	4	1	0	0	0	0	4	24
COPPER-BASED COMPOUNDS	-	-	PEACH	Not established	0.15	3	3	2	5	1	0	0	0	0	3	24
TEBUCONAZOLE	107534-96-3	C16H22ClN3O	CHILI PEPPER	0.5	0.03	3	3	2	5	1	0	0	0	0	3	24
ACETAMIPRID	135410-20-7	C10H11ClN4	CHILI PEPPER	0.7	0.024	3	3	0	3	1	0	1	0	1	3	24
CHLOROTHALONIL	1897-45-6	C8Cl4N2	CHILI PEPPER	10	0.03	3	1	2	3	1	0	0	0	0	4	24
COPPER-BASED COMPOUNDS	-	-	CHILI PEPPER	Not established	0.15	3	3	2	5	1	0	0	0	0	3	24
COPPER-BASED COMPOUNDS	-	-	BLACK PEPPER	Not established	0.15	3	3	2	5	1	0	0	0	0	3	24
TRIFLURALIN	1582-09-8	C13H16F3N3O4	BELL PEPPER	0.05	0.024	3	1	2	3	1	0	0	1	1	3	24
TEBUCONAZOLE	107534-96-3	C16H22ClN3O	BELL PEPPER	0.5	0.03	3	3	2	5	1	0	0	0	0	3	24
ACETAMIPRID	135410-20-7	C10H11ClN4	BELL PEPPER	0.7	0.024	3	3	0	3	1	0	1	0	1	3	24
CHLOROTHALONIL	1897-45-6	C8Cl4N2	BELL PEPPER	10	0.03	3	1	2	3	1	0	0	0	0	4	24
COPPER-BASED COMPOUNDS	-	-	BELL PEPPER	Not established	0.15	3	3	2	5	1	0	0	0	0	3	24
COPPER-BASED COMPOUNDS	-	-	SURINAM CHERRY	Not established	0.15	3	3	2	5	1	0	0	0	0	3	24
COPPER-BASED COMPOUNDS	-	-	PEACH PALM FRUIT	Not established	0.15	3	3	2	5	1	0	0	0	0	3	24
TRIFLURALIN	1582-09-8	C13H16F3N3O4	OKRA	0.05	0.024	3	1	2	3	1	0	0	1	1	3	24
TEBUCONAZOLE	107534-96-3	C16H22ClN3O	OKRA	0.5	0.03	3	3	2	5	1	0	0	0	0	3	24
ACETAMIPRID	135410-20-7	C10H11ClN4	OKRA	0.7	0.024	3	3	0	3	1	0	1	0	1	3	24
CHLOROTHALONIL	1897-45-6	C8Cl4N2	OKRA	10	0.03	3	1	2	3	1	0	0	0	0	4	24
COPPER-BASED COMPOUNDS	-	-	OKRA	Not established	0.15	3	3	2	5	1	0	0	0	0	3	24
ACETAMIPRID	135410-20-7	C10H11ClN4	KIWI	0.4	0.024	3	3	0	3	1	0	1	0	1	3	24
TEBUCONAZOLE	107534-96-3	C16H22ClN3O	KIWI	2	0.03	3	3	2	5	1	0	0	0	0	3	24
CHLOROTHALONIL	1897-45-6	C8Cl4N2	KIWI	5	0.03	3	1	2	3	1	0	0	0	0	4	24
COPPER-BASED COMPOUNDS	-	-	KIWI	Not established	0.15	3	3	2	5	1	0	0	0	0	3	24
CHLOROTHALONIL	1897-45-6	C8Cl4N2	RADISH	0.2	0.03	3	1	2	3	1	0	0	0	0	4	24
TEBUCONAZOLE	107534-96-3	C16H22ClN3O	RADISH	0.3	0.03	3	3	2	5	1	0	0	0	0	3	24
ACETAMIPRID	135410-20-7	C10H11ClN4	RADISH	0.5	0.024	3	3	0	3	1	0	1	0	1	3	24
COPPER-BASED COMPOUNDS	-	-	RADISH	Not established	0.15	3	3	2	5	1	0	0	0	0	3	24
TRIFLURALIN	1582-09-8	C13H16F3N3O4	CABBAGE	0.05	0.024	3	1	2	3	1	0	0	1	1	3	24
ACETAMIPRID	135410-20-7	C10H11ClN4	CABBAGE	0.1	0.024	3	3	0	3	1	0	1	0	1	3	24
CHLOROTHALONIL	1897-45-6	C8Cl4N2	CABBAGE	0.5	0.03	3	1	2	3	1	0	0	0	0	4	24
MALATHION	121-75-5	C10H19O6PS2	CABBAGE	1	0.3	2	2	2	4	1	0	0	0	0	4	24
TEBUCONAZOLE	107534-96-3	C16H22ClN3O	CABBAGE	2	0.03	3	3	2	5	1	0	0	0	0	3	24
COPPER-BASED COMPOUNDS	-	-	CABBAGE	Not established	0.15	3	3	2	5	1	0	0	0	0	3	24
ACETAMIPRID	135410-20-7	C10H11ClN4	POMEGRANATE	0.1	0.024	3	3	0	3	1	0	1	0	1	3	24
CHLOROTHALONIL	1897-45-6	C8Cl4N2	POMEGRANATE	15	0.03	3	1	2	3	1	0	0	0	0	4	24
COPPER-BASED COMPOUNDS	-	-	POMEGRANATE	Not established	0.15	3	3	2	5	1	0	0	0	0	3	24
ACETAMIPRID	135410-20-7	C10H11ClN4	ROCKET	1	0.024	3	3	0	3	1	0	1	0	1	3	24
COPPER-BASED COMPOUNDS	-	-	PARSLEY	Not established	0.15	3	3	2	5	1	0	0	0	0	3	24
TEBUCONAZOLE	107534-96-3	C16H22ClN3O	SPANISH PLUM	0.7	0.03	3	3	2	5	1	0	0	0	0	3	24
COPPER-BASED COMPOUNDS	-	-	SPANISH PLUM	Not established	0.15	3	3	2	5	1	0	0	0	0	3	24
SULFENTRAZONE	122836-35-5	C11H10Cl2F2N4O3S	SOYBEAN	0.01	0.01	3	1	0	1	2	0	0	0	0	3	24
BENTAZONE	25057-89-0	C10H12N2O3S	SOYBEAN	0.02	0.1	3	3	0	3	2	0	0	0	0	2	24
BENZOVINDIFLUPYR	1072957-71-1	C18H15Cl2F2N3O	SOYBEAN	0.03	0.05	3	3	0	3	2	0	0	0	0	2	24
FOMESAFEN	72178-02-0	C15H10ClF3N2O6S	SOYBEAN	0.05	0.003	3	3	0	3	2	0	0	0	0	2	24
LUFENURON	103055-07-8	C17H8Cl2F8N2O3	SOYBEAN	0.05	0.02	3	2	1	3	2	0	0	0	0	2	24
PROPICONAZOLE	60207-90-1	C15H17Cl2N3O2	SOYBEAN	0.05	0.04	3	3	0	3	2	0	0	0	0	2	24
TRIFLOXYSTROBIN	141517-21-7	C20H19F3N2O4	SOYBEAN	0.06	0.03	3	1	0	1	2	0	0	0	0	3	24
FLUMIOXAZIN	103361-09-7	C19H15FN2O4	SOYBEAN	0.1	0.02	3	2	1	3	2	0	0	0	0	2	24
DIAFENTHIURON	80060-09-9	C23H32N2OS	SOYBEAN	0.3	0.003	3	2	1	3	2	0	0	0	0	2	24
AZOXYSTROBIN	131860-33-8	C22H17N3O5	SOYBEAN	0.5	0.02	3	1	0	1	2	0	0	0	0	3	24
CLETHODIM	99129-21-2	C17H26ClNO3S	SOYBEAN	1	0.01	3	1	0	1	2	0	0	0	0	3	24
CHLOROTHALONIL	1897-45-6	C8Cl4N2	SORGHUM	0.01	0.03	3	1	2	3	1	0	0	0	0	4	24
TRIFLURALIN	1582-09-8	C13H16F3N3O4	SORGHUM	0.05	0.024	3	1	2	3	1	0	0	1	1	3	24
ACETAMIPRID	135410-20-7	C10H11ClN4	SORGHUM	0.05	0.024	3	3	0	3	1	0	1	0	1	3	24
TEBUCONAZOLE	107534-96-3	C16H22ClN3O	SORGHUM	0.1	0.03	3	3	2	5	1	0	0	0	0	3	24
MALATHION	121-75-5	C10H19O6PS2	SORGHUM	8	0.3	2	2	2	4	1	0	0	0	0	4	24
COPPER-BASED COMPOUNDS	-	-	SORGHUM	Not established	0.15	3	3	2	5	1	0	0	0	0	3	24
BOSCALID	188425-85-6	C18H12Cl2N2O	TOMATO	0.05	0.04	3	1	0	1	3	0	1	0	1	1	24
CARBARYL	63-25-2	C12H11NO2	TOMATO	0.1	0.003	3	3	2	5	3	0	0	0	0	1	24
TRIFLUMURON	64628-44-0	C15H10ClF3N2O3	TOMATO	0.1	0.007	3	1	0	1	3	0	0	0	0	2	24
BETA-CYFLUTHRIN	68359-37-5	C22H18Cl2FNO3	TOMATO	0.2	0.02	3	4	1	5	3	0	0	0	0	1	24
PYRIPROXYFEN	95737-68-1	C20H19NO3	TOMATO	0.2	0.1	3	1	0	1	3	0	1	0	1	1	24
CHLORANTRANILIPROLE	500008-45-7	C18H14BrCl2N5O2	TOMATO	0.3	1.58	2	1	1	2	3	0	0	0	0	2	24
BIXAFEN	581809-46-3	C18H12Cl2F3N30	TOMATO	0.4	0.002	3	1	0	1	3	0	0	0	0	2	24
MANDIPROPAMID	374726-62-2	C23H22ClNO4	TOMATO	0.4	0.03	3	1	0	1	3	0	1	0	1	1	24
SPIROMESIFEN	283594-90-1	C23H30O4	TOMATO	0.5	0.018	3	1	0	1	3	0	1	0	1	1	24
FAMOXADONE	131807-57-3	C22H18N2O4	TOMATO	1	0.006	3	1	0	1	3	0	1	0	1	1	24
METAM-SODIUM	137-42-8	C2H4NaNS2	TOMATO	2	0.001	4	3	1	4	3	0	0	0	0	1	24
FLUMIOXAZIN	103361-09-7	C19H15FN2O4	WHEAT	0.01	0.02	3	2	1	3	2	0	0	0	0	2	24
BENTAZONE	25057-89-0	C10H12N2O3S	WHEAT	0.03	0.1	3	3	0	3	2	0	0	0	0	2	24
TRIFLOXYSTROBIN	141517-21-7	C20H19F3N2O4	WHEAT	0.06	0.03	3	1	0	1	2	0	0	0	0	3	24
LUFENURON	103055-07-8	C17H8Cl2F8N2O3	WHEAT	0.15	0.02	3	2	1	3	2	0	0	0	0	2	24
PROPICONAZOLE	60207-90-1	C15H17Cl2N3O2	WHEAT	0.2	0.04	3	3	0	3	2	0	0	0	0	2	24
AZOXYSTROBIN	131860-33-8	C22H17N3O5	WHEAT	0.2	0.02	3	1	0	1	2	0	0	0	0	3	24
DIAFENTHIURON	80060-09-9	C23H32N2OS	WHEAT	0.2	0.003	3	2	1	3	2	0	0	0	0	2	24
BENZOVINDIFLUPYR	1072957-71-1	C18H15Cl2F2N3O	WHEAT	0.3	0.05	3	3	0	3	2	0	0	0	0	2	24
CLETHODIM	99129-21-2	C17H26ClNO3S	WHEAT	0.5	0.01	3	1	0	1	2	0	0	0	0	3	24
TRIFLURALIN	1582-09-8	C13H16F3N3O4	TRITICALE	0.01	0.024	3	1	2	3	1	0	0	1	1	3	24
TEBUCONAZOLE	107534-96-3	C16H22ClN3O	TRITICALE	0.1	0.03	3	3	2	5	1	0	0	0	0	3	24
CHLOROTHALONIL	1897-45-6	C8Cl4N2	TRITICALE	0.5	0.03	3	1	2	3	1	0	0	0	0	4	24
ACETAMIPRID	135410-20-7	C10H11ClN4	TRITICALE	1	0.024	3	3	0	3	1	0	1	0	1	3	24
COPPER-BASED COMPOUNDS	-	-	TRITICALE	Not established	0.15	3	3	2	5	1	0	0	0	0	3	24
DIURON	330-54-1	C9H10Cl2N2O	GRAPE	0.1	0.007	3	2	1	3	1	0	0	1	1	3	24
ACETAMIPRID	135410-20-7	C10H11ClN4	GRAPE	0.5	0.024	3	3	0	3	1	0	1	0	1	3	24
TEBUCONAZOLE	107534-96-3	C16H22ClN3O	GRAPE	2	0.03	3	3	2	5	1	0	0	0	0	3	24
CHLOROTHALONIL	1897-45-6	C8Cl4N2	GRAPE	5	0.03	3	1	2	3	1	0	0	0	0	4	24
COPPER-BASED COMPOUNDS	-	-	GRAPE	Not established	0.15	3	3	2	5	1	0	0	0	0	3	24
PROPARGITE	2312-35-8	C19H26O4S	AVOCADO	0.04	0.01	3	2	2	4	1	0	1	0	1	2	21
PROPARGITE	2312-35-8	C19H26O4S	PINEAPPLE	0.04	0.01	3	2	2	4	1	0	1	0	1	2	21
PROPARGITE	2312-35-8	C19H26O4S	PUMPKIN	0.06	0.01	3	2	2	4	1	0	1	0	1	2	21
PROPARGITE	2312-35-8	C19H26O4S	ZUCCHINI	0.06	0.01	3	2	2	4	1	0	1	0	1	2	21
CYPROCONAZOLE	94361-06-5	C15H18ClN3O	AÇAÍ	0.01	0.01	3	3	1	4	1	0	0	0	0	3	21
PROPARGITE	2312-35-8	C19H26O4S	ACEROLA	0.5	0.01	3	2	2	4	1	0	1	0	1	2	21
CYPROCONAZOLE	94361-06-5	C15H18ClN3O	GARLIC	0.02	0.01	3	3	1	4	1	0	0	0	0	3	21
CYPROCONAZOLE	94361-06-5	C15H18ClN3O	PLUM	0.1	0.01	3	3	1	4	1	0	0	0	0	3	21
PROPARGITE	2312-35-8	C19H26O4S	PLUM	2	0.01	3	2	2	4	1	0	1	0	1	2	21
PROPARGITE	2312-35-8	C19H26O4S	PEANUT	0.06	0.01	3	2	2	4	1	0	1	0	1	2	21
CYPROCONAZOLE	94361-06-5	C15H18ClN3O	PEANUT	0.06	0.01	3	3	1	4	1	0	0	0	0	3	21
PROPARGITE	2312-35-8	C19H26O4S	BLACKBERRY	0.5	0.01	3	2	2	4	1	0	1	0	1	2	21
CYPROCONAZOLE	94361-06-5	C15H18ClN3O	OAT	0.3	0.01	3	3	1	4	1	0	0	0	0	3	21
PROPARGITE	2312-35-8	C19H26O4S	OLIVE	0.04	0.01	3	2	2	4	1	0	1	0	1	2	21
THIACLOPRID	111988-49-9	C10H9ClN4S	BANANA	0.05	0.01	3	3	1	4	3	0	0	0	0	1	21
TRIADIMENOL	55219-65-3	C14H18ClN3O2	BANANA	0.2	0.05	3	3	1	4	3	0	0	0	0	1	21
TETRACONAZOLE	112281-77-3	C13H11Cl2F4N3O	BANANA	0.2	0.005	3	3	1	4	3	0	0	0	0	1	21
EMAMECTIN BENZOATE	155569-91-8	C56H81NO15 (B1a)	POTATO	0.01	0.0005	4	3	0	3	3	0	0	0	0	1	21
FLUPYRADIFURONE	951659-40-8	C12H11ClF2N2O2	POTATO	0.01	0.03	3	3	1	4	3	0	0	0	0	1	21
SULFOXAFLOR	946578-00-3	C10H10F3N3OS	POTATO	0.01	0.0104	3	3	1	4	3	0	0	0	0	1	21
ESFENVALERATE	66230-04-4	C25H22ClNO3	POTATO	0.01	0.02	3	3	1	4	3	0	0	0	0	1	21
TETRACONAZOLE	112281-77-3	C13H11Cl2F4N3O	POTATO	0.01	0.005	3	3	1	4	3	0	0	0	0	1	21
THIACLOPRID	111988-49-9	C10H9ClN4S	POTATO	0.1	0.01	3	3	1	4	3	0	0	0	0	1	21
PROPARGITE	2312-35-8	C19H26O4S	AUBERGINE	0.7	0.01	3	2	2	4	1	0	1	0	1	2	21
PROPARGITE	2312-35-8	C19H26O4S	COCOA	0.04	0.01	3	2	2	4	1	0	1	0	1	2	21
CYPROCONAZOLE	94361-06-5	C15H18ClN3O	CASHEW	0.2	0.01	3	3	1	4	1	0	0	0	0	3	21
PROPARGITE	2312-35-8	C19H26O4S	CASHEW	0.9	0.01	3	2	2	4	1	0	1	0	1	2	21
PROPARGITE	2312-35-8	C19H26O4S	PERSIMMON	0.9	0.01	3	2	2	4	1	0	1	0	1	2	21
PROPARGITE	2312-35-8	C19H26O4S	STARFRUIT	0.9	0.01	3	2	2	4	1	0	1	0	1	2	21
CYPROCONAZOLE	94361-06-5	C15H18ClN3O	BRAZIL NUT	0.01	0.01	3	3	1	4	1	0	0	0	0	3	21
CYPROCONAZOLE	94361-06-5	C15H18ClN3O	RYE	0.3	0.01	3	3	1	4	1	0	0	0	0	3	21
CYPROCONAZOLE	94361-06-5	C15H18ClN3O	BARLEY	0.3	0.01	3	3	1	4	1	0	0	0	0	3	21
PROPARGITE	2312-35-8	C19H26O4S	CHAYOTE	0.06	0.01	3	2	2	4	1	0	1	0	1	2	21
EMAMECTIN BENZOATE	155569-91-8	C56H81NO15 (B1a)	CITROS	0.01	0.0005	4	3	0	3	3	0	0	0	0	1	21
QUIZALOFOP-P-TEFURYL	119738-06-6	C22H21ClN2O5	CITROS	0.01	0.013	3	3	1	4	3	0	0	0	0	1	21
ESFENVALERATE	66230-04-4	C25H22ClNO3	CITROS	0.05	0.02	3	3	1	4	3	0	0	0	0	1	21
PYRIDABEN	96489-71-3	C19H25ClN2OS	CITROS	0.06	0.01	3	3	1	4	3	0	0	0	0	1	21
THIACLOPRID	111988-49-9	C10H9ClN4S	CITROS	0.1	0.01	3	3	1	4	3	0	0	0	0	1	21
SULFOXAFLOR	946578-00-3	C10H10F3N3OS	CITROS	0.3	0.0104	3	3	1	4	3	0	0	0	0	1	21
FENPYROXIMATE	134098-61-6	C24H27N3O4	CITROS	0.5	0.01	3	3	1	4	3	0	0	0	0	1	21
FLUPYRADIFURONE	951659-40-8	C12H11ClF2N2O2	CITROS	0.8	0.03	3	3	1	4	3	0	0	0	0	1	21
PHOSMET	732-11-6	C11H12NO4PS2	CITROS	1	0.005	3	3	1	4	3	0	0	0	0	1	21
CYPROCONAZOLE	94361-06-5	C15H18ClN3O	COCONUT	0.01	0.01	3	3	1	4	1	0	0	0	0	3	21
PROPARGITE	2312-35-8	C19H26O4S	COCONUT	0.6	0.01	3	2	2	4	1	0	1	0	1	2	21
CYPROCONAZOLE	94361-06-5	C15H18ClN3O	PALM OIL FRUIT	0.01	0.01	3	3	1	4	1	0	0	0	0	3	21
PROPARGITE	2312-35-8	C19H26O4S	PALM OIL FRUIT	0.6	0.01	3	2	2	4	1	0	1	0	1	2	21
PROPARGITE	2312-35-8	C19H26O4S	PEA	0.06	0.01	3	2	2	4	1	0	1	0	1	2	21
CYPROCONAZOLE	94361-06-5	C15H18ClN3O	PEA	0.06	0.01	3	3	1	4	1	0	0	0	0	3	21
CYPROCONAZOLE	94361-06-5	C15H18ClN3O	FIG	0.2	0.01	3	3	1	4	1	0	0	0	0	3	21
PROPARGITE	2312-35-8	C19H26O4S	FIG	0.9	0.01	3	2	2	4	1	0	1	0	1	2	21
PROPARGITE	2312-35-8	C19H26O4S	RASPBERRY	0.5	0.01	3	2	2	4	1	0	1	0	1	2	21
CYPROCONAZOLE	94361-06-5	C15H18ClN3O	SUNFLOWER	0.03	0.01	3	3	1	4	1	0	0	0	0	3	21
CYPROCONAZOLE	94361-06-5	C15H18ClN3O	GUAVA	0.05	0.01	3	3	1	4	1	0	0	0	0	3	21
PROPARGITE	2312-35-8	C19H26O4S	GUAVA	0.9	0.01	3	2	2	4	1	0	1	0	1	2	21
PROPARGITE	2312-35-8	C19H26O4S	CHICKPEA	0.06	0.01	3	2	2	4	1	0	1	0	1	2	21
CYPROCONAZOLE	94361-06-5	C15H18ClN3O	CHICKPEA	0.06	0.01	3	3	1	4	1	0	0	0	0	3	21
PROPARGITE	2312-35-8	C19H26O4S	JILÓ (SCARLET EGGPLANT)	0.7	0.01	3	2	2	4	1	0	1	0	1	2	21
PROPARGITE	2312-35-8	C19H26O4S	LENTIL	0.06	0.01	3	2	2	4	1	0	1	0	1	2	21
CYPROCONAZOLE	94361-06-5	C15H18ClN3O	LENTIL	0.06	0.01	3	3	1	4	1	0	0	0	0	3	21
PROPARGITE	2312-35-8	C19H26O4S	LYCHEE	0.04	0.01	3	2	2	4	1	0	1	0	1	2	21
PROPARGITE	2312-35-8	C19H26O4S	MACADAMIA NUT	0.04	0.01	3	2	2	4	1	0	1	0	1	2	21
PROPARGITE	2312-35-8	C19H26O4S	PAPAYA	0.04	0.01	3	2	2	4	1	0	1	0	1	2	21
PROPARGITE	2312-35-8	C19H26O4S	MANGO	0.04	0.01	3	2	2	4	1	0	1	0	1	2	21
PROPARGITE	2312-35-8	C19H26O4S	PASSION FRUIT	0.04	0.01	3	2	2	4	1	0	1	0	1	2	21
CYPROCONAZOLE	94361-06-5	C15H18ClN3O	QUINCE	0.1	0.01	3	3	1	4	1	0	0	0	0	3	21
PROPARGITE	2312-35-8	C19H26O4S	QUINCE	2	0.01	3	2	2	4	1	0	1	0	1	2	21
PROPARGITE	2312-35-8	C19H26O4S	GHERKIN	0.06	0.01	3	2	2	4	1	0	1	0	1	2	21
CYPROCONAZOLE	94361-06-5	C15H18ClN3O	MELON	0.01	0.01	3	3	1	4	1	0	0	0	0	3	21
PROPARGITE	2312-35-8	C19H26O4S	MELON	0.04	0.01	3	2	2	4	1	0	1	0	1	2	21
CYPROCONAZOLE	94361-06-5	C15H18ClN3O	MILLET	0.01	0.01	3	3	1	4	1	0	0	0	0	3	21
CYPROCONAZOLE	94361-06-5	C15H18ClN3O	CORN	0.01	0.01	3	3	1	4	1	0	0	0	0	3	21
PROPARGITE	2312-35-8	C19H26O4S	BLUEBERRY	0.5	0.01	3	2	2	4	1	0	1	0	1	2	21
PROPARGITE	2312-35-8	C19H26O4S	STRAWBERRY	0.5	0.01	3	2	2	4	1	0	1	0	1	2	21
CYPROCONAZOLE	94361-06-5	C15H18ClN3O	NECTARINE	0.1	0.01	3	3	1	4	1	0	0	0	0	3	21
PROPARGITE	2312-35-8	C19H26O4S	NECTARINE	2	0.01	3	2	2	4	1	0	1	0	1	2	21
PROPARGITE	2312-35-8	C19H26O4S	LOQUAT	2	0.01	3	2	2	4	1	0	1	0	1	2	21
PROPARGITE	2312-35-8	C19H26O4S	PECAN NUT	0.04	0.01	3	2	2	4	1	0	1	0	1	2	21
PROPARGITE	2312-35-8	C19H26O4S	CUCUMBER	0.06	0.01	3	2	2	4	1	0	1	0	1	2	21
CYPROCONAZOLE	94361-06-5	C15H18ClN3O	PEAR	0.1	0.01	3	3	1	4	1	0	0	0	0	3	21
PROPARGITE	2312-35-8	C19H26O4S	PEAR	2	0.01	3	2	2	4	1	0	1	0	1	2	21
CYPROCONAZOLE	94361-06-5	C15H18ClN3O	PEACH	0.1	0.01	3	3	1	4	1	0	0	0	0	3	21
PROPARGITE	2312-35-8	C19H26O4S	PEACH	2	0.01	3	2	2	4	1	0	1	0	1	2	21
PROPARGITE	2312-35-8	C19H26O4S	CHILI PEPPER	0.7	0.01	3	2	2	4	1	0	1	0	1	2	21
PROPARGITE	2312-35-8	C19H26O4S	BELL PEPPER	0.7	0.01	3	2	2	4	1	0	1	0	1	2	21
PROPARGITE	2312-35-8	C19H26O4S	SURINAM CHERRY	0.5	0.01	3	2	2	4	1	0	1	0	1	2	21
CYPROCONAZOLE	94361-06-5	C15H18ClN3O	PEACH PALM FRUIT	0.01	0.01	3	3	1	4	1	0	0	0	0	3	21
PROPARGITE	2312-35-8	C19H26O4S	PEACH PALM FRUIT	0.6	0.01	3	2	2	4	1	0	1	0	1	2	21
PROPARGITE	2312-35-8	C19H26O4S	OKRA	0.7	0.01	3	2	2	4	1	0	1	0	1	2	21
PROPARGITE	2312-35-8	C19H26O4S	KIWI	0.9	0.01	3	2	2	4	1	0	1	0	1	2	21
CYPROCONAZOLE	94361-06-5	C15H18ClN3O	SORGHUM	0.01	0.01	3	3	1	4	1	0	0	0	0	3	21
EMAMECTIN BENZOATE	155569-91-8	C56H81NO15 (B1a)	TOMATO	0.01	0.0005	4	3	0	3	3	0	0	0	0	1	21
ESFENVALERATE	66230-04-4	C25H22ClNO3	TOMATO	0.05	0.02	3	3	1	4	3	0	0	0	0	1	21
PYRIDABEN	96489-71-3	C19H25ClN2OS	TOMATO	0.1	0.01	3	3	1	4	3	0	0	0	0	1	21
FENPYROXIMATE	134098-61-6	C24H27N3O4	TOMATO	0.1	0.01	3	3	1	4	3	0	0	0	0	1	21
THIACLOPRID	111988-49-9	C10H9ClN4S	TOMATO	0.1	0.01	3	3	1	4	3	0	0	0	0	1	21
TETRACONAZOLE	112281-77-3	C13H11Cl2F4N3O	TOMATO	0.2	0.005	3	3	1	4	3	0	0	0	0	1	21
ALANYCARB	83130-01-2	C17H25N3O4S2	TOMATO	0.3	0.012	3	3	1	4	3	0	0	0	0	1	21
FLUPYRADIFURONE	951659-40-8	C12H11ClF2N2O2	TOMATO	0.5	0.03	3	3	1	4	3	0	0	0	0	1	21
SULFOXAFLOR	946578-00-3	C10H10F3N3OS	TOMATO	0.7	0.0104	3	3	1	4	3	0	0	0	0	1	21
CYPROCONAZOLE	94361-06-5	C15H18ClN3O	TRITICALE	0.3	0.01	3	3	1	4	1	0	0	0	0	3	21
CYPROCONAZOLE	94361-06-5	C15H18ClN3O	GRAPE	0.1	0.01	3	3	1	4	1	0	0	0	0	3	21
PROPARGITE	2312-35-8	C19H26O4S	GRAPE	0.9	0.01	3	2	2	4	1	0	1	0	1	2	21
ETHEPHON	16672-87-0	C2H6ClO3P	PINEAPPLE	0.5	0.05	3	2	0	2	1	0	1	0	1	3	20
S-METOLACHLOR	87392-12-9	C15H22ClNO2	AÇAÍ	0.01	0.1	3	1	0	1	1	0	0	1	1	4	20
S-METOLACHLOR	87392-12-9	C15H22ClNO2	PEANUT	0.05	0.1	3	1	0	1	1	0	0	1	1	4	20
TERBUFOS	13071-79-9	C9H21O2PS3	PEANUT	0.05	0.0002	4	5	1	6	1	0	0	1	1	1	20
SAFLUFENACIL	372137-35-4	C17H17ClF4N4O5S	RICE	0.03	0.046	3	2	0	2	4	0	0	0	0	1	20
BISPYRIBAC	125401-75-4	C19H18N4O8	RICE	0.05	0.01	3	2	0	2	4	0	0	0	0	1	20
FENOXAPROP-P-ETHYL	71283-80-2	C18H16ClNO5	RICE	0.05	0.0025	3	2	0	2	4	0	0	0	0	1	20
OXADIAZON	19666-30-9	C15H18Cl2N2O3	RICE	0.05	0.0036	3	1	1	2	4	0	0	0	0	1	20
OXYFLUORFEN	42874-03-3	C15H11ClF3NO4	RICE	0.05	0.003	3	1	1	2	4	0	0	0	0	1	20
PROFOXYDIM	139001-49-3	C24H32CINO4S	RICE	0.05	0.005	3	1	1	2	4	0	0	0	0	1	20
CARBOXIN	5234-68-4	C12H13NO2S	RICE	0.2	0.1	3	2	0	2	4	0	0	0	0	1	20
BETA-CYPERMETHRIN	65731-84-2	C22H19Cl2NO3	RICE	2	0.01	3	1	1	2	4	0	0	0	0	1	20
ETOFENPROX	80844-07-1	C25H28O3	RICE	3	0.03	3	1	1	2	4	0	0	0	0	1	20
S-METOLACHLOR	87392-12-9	C15H22ClNO2	OAT	0.01	0.1	3	1	0	1	1	0	0	1	1	4	20
S-METOLACHLOR	87392-12-9	C15H22ClNO2	YACON POTATO	0.08	0.1	3	1	0	1	1	0	0	1	1	4	20
S-METOLACHLOR	87392-12-9	C15H22ClNO2	SWEET POTATO	0.08	0.1	3	1	0	1	1	0	0	1	1	4	20
FLUXAPYROXAD	907204-31-3	C18H12F5N3O	BROCCOLI	0.03	0.02	3	2	0	2	2	0	0	0	0	2	20
CHLORFLUAZURON	71422-67-8	C20H9Cl3F5N3O3	BROCCOLI	1	0.005	3	1	1	2	2	0	1	0	1	1	20
PICOXYSTROBIN	117428-22-5	C18H16F3NO4	COFFEE	0.01	0.043	3	2	0	2	2	0	0	0	0	2	20
SIMAZINE	122-34-9	C7H12ClN5	COFFEE	0.02	0.006	3	1	1	2	2	0	0	1	1	1	20
CADUSAFOS	95465-99-9	C10H23O2S2P	COFFEE	0.05	0.0003	4	4	2	6	2	0	0	0	0	1	20
FLUXAPYROXAD	907204-31-3	C18H12F5N3O	COFFEE	0.2	0.02	3	2	0	2	2	0	0	0	0	2	20
S-METOLACHLOR	87392-12-9	C15H22ClNO2	CASHEW	0.01	0.1	3	1	0	1	1	0	0	1	1	4	20
CHLORFLUAZURON	71422-67-8	C20H9Cl3F5N3O3	SUGARCANE	0.01	0.005	3	1	1	2	2	0	1	0	1	1	20
PICOXYSTROBIN	117428-22-5	C18H16F3NO4	SUGARCANE	0.01	0.043	3	2	0	2	2	0	0	0	0	2	20
MESOTRION	104206-82-8	C14H13NO7S	SUGARCANE	0.01	0.005	3	2	0	2	2	0	0	0	0	2	20
CADUSAFOS	95465-99-9	C10H23O2S2P	SUGARCANE	0.02	0.0003	4	4	2	6	2	0	0	0	0	1	20
SIMAZINE	122-34-9	C7H12ClN5	SUGARCANE	0.02	0.006	3	1	1	2	2	0	0	1	1	1	20
FLUXAPYROXAD	907204-31-3	C18H12F5N3O	SUGARCANE	0.03	0.02	3	2	0	2	2	0	0	0	0	2	20
ETHEPHON	16672-87-0	C2H6ClO3P	SUGARCANE (BROWN SUGAR)	0.5	0.05	3	2	0	2	1	0	1	0	1	3	20
ETHEPHON	16672-87-0	C2H6ClO3P	SUGARCANE (BAGASSE)	0.2	0.05	3	2	0	2	1	0	1	0	1	3	20
ETHEPHON	16672-87-0	C2H6ClO3P	SUGARCANE (MOLASSES)	3	0.05	3	2	0	2	1	0	1	0	1	3	20
S-METOLACHLOR	87392-12-9	C15H22ClNO2	CANOLA	0.01	0.1	3	1	0	1	1	0	0	1	1	4	20
S-METOLACHLOR	87392-12-9	C15H22ClNO2	PERSIMMON	0.01	0.1	3	1	0	1	1	0	0	1	1	4	20
S-METOLACHLOR	87392-12-9	C15H22ClNO2	YAM	0.08	0.1	3	1	0	1	1	0	0	1	1	4	20
S-METOLACHLOR	87392-12-9	C15H22ClNO2	STARFRUIT	0.01	0.1	3	1	0	1	1	0	0	1	1	4	20
S-METOLACHLOR	87392-12-9	C15H22ClNO2	BRAZIL NUT	0.01	0.1	3	1	0	1	1	0	0	1	1	4	20
FLUXAPYROXAD	907204-31-3	C18H12F5N3O	ONION	0.03	0.02	3	2	0	2	2	0	0	0	0	2	20
CAPTAN	133-06-2	C9H8Cl3NO2S	ONION	10	0.1	3	1	1	2	2	0	0	0	0	2	20
S-METOLACHLOR	87392-12-9	C15H22ClNO2	CARROT	0.08	0.1	3	1	0	1	1	0	0	1	1	4	20
S-METOLACHLOR	87392-12-9	C15H22ClNO2	RYE	0.01	0.1	3	1	0	1	1	0	0	1	1	4	20
S-METOLACHLOR	87392-12-9	C15H22ClNO2	BARLEY	0.01	0.1	3	1	0	1	1	0	0	1	1	4	20
CARBENDAZIM	10605-21-7	C9H9N3O2	BARLEY	0.2	0.02	3	1	1	2	1	0	1	0	1	3	20
S-METOLACHLOR	87392-12-9	C15H22ClNO2	COCONUT	0.01	0.1	3	1	0	1	1	0	0	1	1	4	20
S-METOLACHLOR	87392-12-9	C15H22ClNO2	KALE	0.01	0.1	3	1	0	1	1	0	0	1	1	4	20
S-METOLACHLOR	87392-12-9	C15H22ClNO2	CHINESE CABBAGE	0.01	0.1	3	1	0	1	1	0	0	1	1	4	20
S-METOLACHLOR	87392-12-9	C15H22ClNO2	BRUSSELS SPROUTS	0.01	0.1	3	1	0	1	1	0	0	1	1	4	20
S-METOLACHLOR	87392-12-9	C15H22ClNO2	CAULIFLOWER	0.01	0.1	3	1	0	1	1	0	0	1	1	4	20
S-METOLACHLOR	87392-12-9	C15H22ClNO2	PALM OIL FRUIT	0.01	0.1	3	1	0	1	1	0	0	1	1	4	20
S-METOLACHLOR	87392-12-9	C15H22ClNO2	PEA	0.05	0.1	3	1	0	1	1	0	0	1	1	4	20
PICOXYSTROBIN	117428-22-5	C18H16F3NO4	BEAN	0.01	0.043	3	2	0	2	2	0	0	0	0	2	20
CHLORFLUAZURON	71422-67-8	C20H9Cl3F5N3O3	BEAN	0.01	0.005	3	1	1	2	2	0	1	0	1	1	20
FLUXAPYROXAD	907204-31-3	C18H12F5N3O	BEAN	0.06	0.02	3	2	0	2	2	0	0	0	0	2	20
CYROMAZINE	66215-27-8	C6H10N6	BEAN	0.3	0.02	3	2	0	2	2	0	1	0	1	1	20
CAPTAN	133-06-2	C9H8Cl3NO2S	BEAN	1	0.1	3	1	1	2	2	0	0	0	0	2	20
FLUXAPYROXAD	907204-31-3	C18H12F5N3O	COWPEA	0.06	0.02	3	2	0	2	2	0	0	0	0	2	20
CYROMAZINE	66215-27-8	C6H10N6	GREEN BEAN	0.3	0.02	3	2	0	2	2	0	1	0	1	1	20
PICOXYSTROBIN	117428-22-5	C18H16F3NO4	BEANS	0.01	0.043	3	2	0	2	2	0	0	0	0	2	20
S-METOLACHLOR	87392-12-9	C15H22ClNO2	FIG	0.01	0.1	3	1	0	1	1	0	0	1	1	4	20
ETHEPHON	16672-87-0	C2H6ClO3P	FIG	9	0.05	3	2	0	2	1	0	1	0	1	3	20
S-METOLACHLOR	87392-12-9	C15H22ClNO2	GINGER	0.08	0.1	3	1	0	1	1	0	0	1	1	4	20
S-METOLACHLOR	87392-12-9	C15H22ClNO2	SUNFLOWER	0.01	0.1	3	1	0	1	1	0	0	1	1	4	20
S-METOLACHLOR	87392-12-9	C15H22ClNO2	GUAVA	0.01	0.1	3	1	0	1	1	0	0	1	1	4	20
S-METOLACHLOR	87392-12-9	C15H22ClNO2	CHICKPEA	0.05	0.1	3	1	0	1	1	0	0	1	1	4	20
S-METOLACHLOR	87392-12-9	C15H22ClNO2	YAM	0.08	0.1	3	1	0	1	1	0	0	1	1	4	20
S-METOLACHLOR	87392-12-9	C15H22ClNO2	LENTIL	0.05	0.1	3	1	0	1	1	0	0	1	1	4	20
METHIDATHION	950-37-8	C6H11N2O4PS3	APPLE	0.02	0.001	4	4	2	6	2	0	0	0	0	1	20
SIMAZINE	122-34-9	C7H12ClN5	APPLE	0.02	0.006	3	1	1	2	2	0	0	1	1	1	20
PICOXYSTROBIN	117428-22-5	C18H16F3NO4	APPLE	0.03	0.043	3	2	0	2	2	0	0	0	0	2	20
FLUXAPYROXAD	907204-31-3	C18H12F5N3O	APPLE	0.5	0.02	3	2	0	2	2	0	0	0	0	2	20
CAPTAN	133-06-2	C9H8Cl3NO2S	APPLE	25	0.1	3	1	1	2	2	0	0	0	0	2	20
S-METOLACHLOR	87392-12-9	C15H22ClNO2	PAPAYA	0.01	0.1	3	1	0	1	1	0	0	1	1	4	20
FLUXAPYROXAD	907204-31-3	C18H12F5N3O	CASSAVA	0.07	0.02	3	2	0	2	2	0	0	0	0	2	20
CAPTAN	133-06-2	C9H8Cl3NO2S	CASSAVA	1	0.1	3	1	1	2	2	0	0	0	0	2	20
S-METOLACHLOR	87392-12-9	C15H22ClNO2	ARRACACHA / PERUVIAN PARSNIP	0.08	0.1	3	1	0	1	1	0	0	1	1	4	20
ETHEPHON	16672-87-0	C2H6ClO3P	MANGO	0.1	0.05	3	2	0	2	1	0	1	0	1	3	20
S-METOLACHLOR	87392-12-9	C15H22ClNO2	MANGABA	0.01	0.1	3	1	0	1	1	0	0	1	1	4	20
FLUXAPYROXAD	907204-31-3	C18H12F5N3O	WATERMELON	0.1	0.02	3	2	0	2	2	0	0	0	0	2	20
CYROMAZINE	66215-27-8	C6H10N6	WATERMELON	0.2	0.02	3	2	0	2	2	0	1	0	1	1	20
CAPTAN	133-06-2	C9H8Cl3NO2S	WATERMELON	2	0.1	3	1	1	2	2	0	0	0	0	2	20
CARBENDAZIM	10605-21-7	C9H9N3O2	CORN	0.05	0.02	3	1	1	2	1	0	1	0	1	3	20
TERBUFOS	13071-79-9	C9H21O2PS3	CORN	0.05	0.0002	4	5	1	6	1	0	0	1	1	1	20
S-METOLACHLOR	87392-12-9	C15H22ClNO2	CORN	0.1	0.1	3	1	0	1	1	0	0	1	1	4	20
S-METOLACHLOR	87392-12-9	C15H22ClNO2	PINE NUT	0.01	0.1	3	1	0	1	1	0	0	1	1	4	20
S-METOLACHLOR	87392-12-9	C15H22ClNO2	PEACH PALM FRUIT	0.01	0.1	3	1	0	1	1	0	0	1	1	4	20
S-METOLACHLOR	87392-12-9	C15H22ClNO2	CABBAGE	0.01	0.1	3	1	0	1	1	0	0	1	1	4	20
CADUSAFOS	95465-99-9	C10H23O2S2P	SOYBEAN	0.01	0.0003	4	4	2	6	2	0	0	0	0	1	20
MESOTRION	104206-82-8	C14H13NO7S	SOYBEAN	0.01	0.005	3	2	0	2	2	0	0	0	0	2	20
PICOXYSTROBIN	117428-22-5	C18H16F3NO4	SOYBEAN	0.04	0.043	3	2	0	2	2	0	0	0	0	2	20
CHLORFLUAZURON	71422-67-8	C20H9Cl3F5N3O3	SOYBEAN	0.05	0.005	3	1	1	2	2	0	1	0	1	1	20
FLUXAPYROXAD	907204-31-3	C18H12F5N3O	SOYBEAN	0.07	0.02	3	2	0	2	2	0	0	0	0	2	20
FENPROPIMORPH	67564-91-4	C20H33NO	SOYBEAN	0.2	0.003	3	2	0	2	2	0	0	0	0	2	20
CAPTAN	133-06-2	C9H8Cl3NO2S	SOYBEAN	1	0.1	3	1	1	2	2	0	0	0	0	2	20
S-METOLACHLOR	87392-12-9	C15H22ClNO2	SORGHUM	0.01	0.1	3	1	0	1	1	0	0	1	1	4	20
ETHEPHON	16672-87-0	C2H6ClO3P	SORGHUM	2	0.05	3	2	0	2	1	0	1	0	1	3	20
PICOXYSTROBIN	117428-22-5	C18H16F3NO4	WHEAT	0.01	0.043	3	2	0	2	2	0	0	0	0	2	20
CHLORFLUAZURON	71422-67-8	C20H9Cl3F5N3O3	WHEAT	0.02	0.005	3	1	1	2	2	0	1	0	1	1	20
FENPROPIMORPH	67564-91-4	C20H33NO	WHEAT	0.3	0.003	3	2	0	2	2	0	0	0	0	2	20
FLUXAPYROXAD	907204-31-3	C18H12F5N3O	WHEAT	0.5	0.02	3	2	0	2	2	0	0	0	0	2	20
CAPTAN	133-06-2	C9H8Cl3NO2S	WHEAT	2	0.1	3	1	1	2	2	0	0	0	0	2	20
S-METOLACHLOR	87392-12-9	C15H22ClNO2	TRITICALE	0.01	0.1	3	1	0	1	1	0	0	1	1	4	20
S-METOLACHLOR	87392-12-9	C15H22ClNO2	GRAPE	0.01	0.1	3	1	0	1	1	0	0	1	1	4	20
ETHEPHON	16672-87-0	C2H6ClO3P	GRAPE	3	0.05	3	2	0	2	1	0	1	0	1	3	20
FORMETANATE	22259-30-9	C11H15N3O2	AVOCADO	0.05	0.025	3	4	2	6	1	0	1	0	1	1	18
AMETRYN	834-12-8	C9H17N5S	PINEAPPLE	0.02	0.072	3	3	0	3	1	0	0	0	0	3	18
FORMETANATE	22259-30-9	C11H15N3O2	PUMPKIN	0.1	0.025	3	4	2	6	1	0	1	0	1	1	18
FORMETANATE	22259-30-9	C11H15N3O2	ZUCCHINI	0.1	0.025	3	4	2	6	1	0	1	0	1	1	18
FORMETANATE	22259-30-9	C11H15N3O2	LETTUCE	0.02	0.025	3	4	2	6	1	0	1	0	1	1	18
FORMETANATE	22259-30-9	C11H15N3O2	GARLIC	0.2	0.025	3	4	2	6	1	0	1	0	1	1	18
PROTIOCONAZOLE	178928-70-6	C14H15Cl2N3OS	PEANUT	0.2	0.001	4	1	1	2	1	0	0	0	0	3	18
PROTIOCONAZOLE	178928-70-6	C14H15Cl2N3OS	OAT	0.03	0.001	4	1	1	2	1	0	0	0	0	3	18
FLUENSULFONE	318290-98-1	C7H5NO2S2ClF3	BANANA	0.02	0.01	3	3	0	3	3	0	0	0	0	1	18
FLUTRIAFOL	76674-21-0	C16H13F2N3O	BANANA	0.2	0.01	3	3	0	3	3	0	0	0	0	1	18
BROMUCONAZOLE	116255-48-2	C13H12BrCl2N3O	BANANA	0.5	0.01	3	3	0	3	3	0	0	0	0	1	18
THIABENDAZOLE	148-79-8	C10H7N3S	BANANA	6	0.1	3	2	1	3	3	0	0	0	0	1	18
SPINOSAD	168316-95-8	C41H65NO10 (Fator A)	POTATO	0.01	0.02	3	2	1	3	3	0	0	0	0	1	18
ISOXAFLUTOLE	141112-29-0	C15H12F3NO4S	POTATO	0.01	0.02	3	2	1	3	3	0	0	0	0	1	18
DINOTEFURAN	165252-70-0	C7H14N4O3	POTATO	0.01	0.022	3	2	1	3	3	0	0	0	0	1	18
FLUBENDIAMIDE	272451-65-7	C23H22F7IN2O4S	POTATO	0.01	0.017	3	2	1	3	3	0	0	0	0	1	18
FLUFENOXURON	101463-69-8	C21H11ClF6N2O3	POTATO	0.01	0.04	3	2	1	3	3	0	0	0	0	1	18
PYMETROZINE	123312-89-0	C10H11N5O	POTATO	0.01	0.0029	3	2	1	3	3	0	0	0	0	1	18
FLONICAMID	158062-67-0	C9H6F3N3O	POTATO	0.02	0.03	3	3	0	3	3	0	0	0	0	1	18
IPRODIONE	36734-19-7	C13H13Cl2N3O3	POTATO	0.02	0.06	3	2	1	3	3	0	0	0	0	1	18
QUIZALOFOP-P-ETHYL	100646-51-3	C19H17ClN2O4	POTATO	0.03	0.009	3	3	0	3	3	0	0	0	0	1	18
METALAXYL-M	70630-17-0	C15H21NO4	POTATO	0.05	0.08	3	3	0	3	3	0	0	0	0	1	18
METCONAZOLE	125116-23-6	C17H22ClN3O	POTATO	0.05	0.048	3	3	0	3	3	0	0	0	0	1	18
FLUAZIFOP-P-BUTYL	79241-46-6	C19H20F3NO4	POTATO	0.07	0.005	3	2	1	3	3	0	0	0	0	1	18
FLUTRIAFOL	76674-21-0	C16H13F2N3O	POTATO	0.1	0.01	3	3	0	3	3	0	0	0	0	1	18
BROMUCONAZOLE	116255-48-2	C13H12BrCl2N3O	POTATO	0.1	0.01	3	3	0	3	3	0	0	0	0	1	18
CYMOXANIL	57966-95-7	C7H10N4O3	POTATO	0.1	0.01	3	3	0	3	3	0	0	0	0	1	18
FLUENSULFONE	318290-98-1	C7H5NO2S2ClF3	POTATO	0.2	0.01	3	3	0	3	3	0	0	0	0	1	18
MYCLOBUTANIL	88671-89-0	C15H17ClN4	POTATO	0.5	0.03	3	3	0	3	3	0	0	0	0	1	18
LINURON	330-55-2	C9H10Cl2N2O2	POTATO	1	0.003	3	2	1	3	3	0	0	0	0	1	18
THIABENDAZOLE	148-79-8	C10H7N3S	POTATO	5	0.1	3	2	1	3	3	0	0	0	0	1	18
FORMETANATE	22259-30-9	C11H15N3O2	COCOA	0.05	0.025	3	4	2	6	1	0	1	0	1	1	18
CYFLUTHRIN	68359-37-5	C22H18Cl2FNO3	COFFEE	0.05	0.02	3	4	2	6	2	0	0	0	0	1	18
PICLORAM	1918-02-01	C6H3Cl3N2O2	SUGARCANE	0.02	0.3	2	1	0	1	2	0	0	0	0	3	18
FENTIN	76-87-9	C18H16OSn	ONION	0.02	0.0005	4	3	2	5	2	0	0	0	0	1	18
PROTIOCONAZOLE	178928-70-6	C14H15Cl2N3OS	RYE	0.03	0.001	4	1	1	2	1	0	0	0	0	3	18
PROTIOCONAZOLE	178928-70-6	C14H15Cl2N3OS	BARLEY	0.4	0.001	4	1	1	2	1	0	0	0	0	3	18
QUIZALOFOP-P-ETHYL	100646-51-3	C19H17ClN2O4	CITROS	0.01	0.009	3	3	0	3	3	0	0	0	0	1	18
SPINOSAD	168316-95-8	C41H65NO10 (Fator A)	CITROS	0.01	0.02	3	2	1	3	3	0	0	0	0	1	18
FLUAZIFOP-P-BUTYL	79241-46-6	C19H20F3NO4	CITROS	0.05	0.005	3	2	1	3	3	0	0	0	0	1	18
SPIRODICLOFEN	148477-71-8	C21H24 Cl2O4	CITROS	0.2	0.01	3	2	1	3	3	0	0	0	0	1	18
FLONICAMID	158062-67-0	C9H6F3N3O	CITROS	0.2	0.03	3	3	0	3	3	0	0	0	0	1	18
FLUFENOXURON	101463-69-8	C21H11ClF6N2O3	CITROS	0.2	0.04	3	2	1	3	3	0	0	0	0	1	18
FLUENSULFONE	318290-98-1	C7H5NO2S2ClF3	CITROS	0.2	0.01	3	3	0	3	3	0	0	0	0	1	18
FLUBENDIAMIDE	272451-65-7	C23H22F7IN2O4S	CITROS	0.4	0.017	3	2	1	3	3	0	0	0	0	1	18
FLUTRIAFOL	76674-21-0	C16H13F2N3O	CITROS	0.4	0.01	3	3	0	3	3	0	0	0	0	1	18
DINOTEFURAN	165252-70-0	C7H14N4O3	CITROS	0.4	0.022	3	2	1	3	3	0	0	0	0	1	18
AMITRAZ	33089-61	C19H23N3	CITROS	0.5	0.01	3	3	0	3	3	0	0	0	0	1	18
FOLPET	133-07-3	C9H4Cl3NO2S	CITROS	10	0.1	3	1	2	3	3	0	0	0	0	1	18
THIABENDAZOLE	148-79-8	C10H7N3S	CITROS	10	0.1	3	2	1	3	3	0	0	0	0	1	18
PROTIOCONAZOLE	178928-70-6	C14H15Cl2N3OS	PEA	0.06	0.001	4	1	1	2	1	0	0	0	0	3	18
FENTIN	76-87-9	C18H16OSn	BEAN	0.05	0.0005	4	3	2	5	2	0	0	0	0	1	18
CYFLUTHRIN	68359-37-5	C22H18Cl2FNO3	BEAN	0.1	0.02	3	4	2	6	2	0	0	0	0	1	18
PROTIOCONAZOLE	178928-70-6	C14H15Cl2N3OS	SUNFLOWER	2	0.001	4	1	1	2	1	0	0	0	0	3	18
PROTIOCONAZOLE	178928-70-6	C14H15Cl2N3OS	CHICKPEA	0.06	0.001	4	1	1	2	1	0	0	0	0	3	18
PROTIOCONAZOLE	178928-70-6	C14H15Cl2N3OS	LENTIL	0.06	0.001	4	1	1	2	1	0	0	0	0	3	18
FORMETANATE	22259-30-9	C11H15N3O2	PAPAYA	0.05	0.025	3	4	2	6	1	0	1	0	1	1	18
FORMETANATE	22259-30-9	C11H15N3O2	MANGO	0.02	0.025	3	4	2	6	1	0	1	0	1	1	18
FORMETANATE	22259-30-9	C11H15N3O2	PASSION FRUIT	0.05	0.025	3	4	2	6	1	0	1	0	1	1	18
CLOMAZONE	81777-89-1	C12H14ClNO2	MELON	0.05	0.04	3	3	0	3	1	0	0	0	0	3	18
FORMETANATE	22259-30-9	C11H15N3O2	MELON	0.09	0.025	3	4	2	6	1	0	1	0	1	1	18
PROTIOCONAZOLE	178928-70-6	C14H15Cl2N3OS	MILLET	0.02	0.001	4	1	1	2	1	0	0	0	0	3	18
TRICLOPYR BUTOTYL	64700-56-7	C13H16Cl3NO4	CORN	0.01	0.03	3	3	0	3	1	0	0	0	0	3	18
PROTIOCONAZOLE	178928-70-6	C14H15Cl2N3OS	CORN	0.02	0.001	4	1	1	2	1	0	0	0	0	3	18
AMETRYN	834-12-8	C9H17N5S	CORN	0.04	0.072	3	3	0	3	1	0	0	0	0	3	18
CLOMAZONE	81777-89-1	C12H14ClNO2	CORN	0.05	0.04	3	3	0	3	1	0	0	0	0	3	18
FORMETANATE	22259-30-9	C11H15N3O2	CUCUMBER	0.1	0.025	3	4	2	6	1	0	1	0	1	1	18
CLOMAZONE	81777-89-1	C12H14ClNO2	BELL PEPPER	0.05	0.04	3	3	0	3	1	0	0	0	0	3	18
FORMETANATE	22259-30-9	C11H15N3O2	BELL PEPPER	2	0.025	3	4	2	6	1	0	1	0	1	1	18
CYFLUTHRIN	68359-37-5	C22H18Cl2FNO3	SOYBEAN	0.1	0.02	3	4	2	6	2	0	0	0	0	1	18
PROTIOCONAZOLE	178928-70-6	C14H15Cl2N3OS	SORGHUM	0.02	0.001	4	1	1	2	1	0	0	0	0	3	18
PACLOBUTRAZOL	76738-62-0	C15H20ClN3O	TOMATO	0.01	0.068	3	3	0	3	3	0	0	0	0	1	18
THIABENDAZOLE	148-79-8	C10H7N3S	TOMATO	0.01	0.1	3	2	1	3	3	0	0	0	0	1	18
CARTAP HYDROCHLORIDE	15263-52-2	C7H16ClN3O2S2	TOMATO	0.01	0.016	3	3	0	3	3	0	0	0	0	1	18
SPIRODICLOFEN	148477-71-8	C21H24 Cl2O4	TOMATO	0.03	0.01	3	2	1	3	3	0	0	0	0	1	18
QUIZALOFOP-P-ETHYL	100646-51-3	C19H17ClN2O4	TOMATO	0.03	0.009	3	3	0	3	3	0	0	0	0	1	18
METALAXYL-M	70630-17-0	C15H21NO4	TOMATO	0.05	0.08	3	3	0	3	3	0	0	0	0	1	18
METCONAZOLE	125116-23-6	C17H22ClN3O	TOMATO	0.05	0.048	3	3	0	3	3	0	0	0	0	1	18
BROMUCONAZOLE	116255-48-2	C13H12BrCl2N3O	TOMATO	0.1	0.01	3	3	0	3	3	0	0	0	0	1	18
CYMOXANIL	57966-95-7	C7H10N4O3	TOMATO	0.1	0.01	3	3	0	3	3	0	0	0	0	1	18
SPINOSAD	168316-95-8	C41H65NO10 (Fator A)	TOMATO	0.1	0.02	3	2	1	3	3	0	0	0	0	1	18
PYMETROZINE	123312-89-0	C10H11N5O	TOMATO	0.1	0.0029	3	2	1	3	3	0	0	0	0	1	18
FLUAZIFOP-P-BUTYL	79241-46-6	C19H20F3NO4	TOMATO	0.2	0.005	3	2	1	3	3	0	0	0	0	1	18
FLUENSULFONE	318290-98-1	C7H5NO2S2ClF3	TOMATO	0.2	0.01	3	3	0	3	3	0	0	0	0	1	18
FLUTRIAFOL	76674-21-0	C16H13F2N3O	TOMATO	0.3	0.01	3	3	0	3	3	0	0	0	0	1	18
DINOTEFURAN	165252-70-0	C7H14N4O3	TOMATO	0.3	0.022	3	2	1	3	3	0	0	0	0	1	18
FLUBENDIAMIDE	272451-65-7	C23H22F7IN2O4S	TOMATO	0.4	0.017	3	2	1	3	3	0	0	0	0	1	18
FLUFENOXURON	101463-69-8	C21H11ClF6N2O3	TOMATO	0.8	0.04	3	2	1	3	3	0	0	0	0	1	18
IPRODIONE	36734-19-7	C13H13Cl2N3O3	TOMATO	4	0.06	3	2	1	3	3	0	0	0	0	1	18
CYFLUTHRIN	68359-37-5	C22H18Cl2FNO3	WHEAT	0.05	0.02	3	4	2	6	2	0	0	0	0	1	18
PICLORAM	1918-02-01	C6H3Cl3N2O2	WHEAT	0.1	0.3	2	1	0	1	2	0	0	0	0	3	18
PROTIOCONAZOLE	178928-70-6	C14H15Cl2N3OS	TRITICALE	0.03	0.001	4	1	1	2	1	0	0	0	0	3	18
AMETRYN	834-12-8	C9H17N5S	GRAPE	0.02	0.072	3	3	0	3	1	0	0	0	0	3	18
DELTAMETHRIN	52918-63-5	C22H19Br2NO3	AVOCADO	0.1	0.01	3	3	2	5	1	0	1	0	1	1	16
DELTAMETHRIN	52918-63-5	C22H19Br2NO3	PINEAPPLE	0.01	0.01	3	3	2	5	1	0	1	0	1	1	16
PYRACLOSTROBIN	175013-18-0	C19H18ClN3O4	PINEAPPLE	0.5	0.04	3	1	0	1	1	0	1	0	1	3	16
DELTAMETHRIN	52918-63-5	C22H19Br2NO3	PUMPKIN	0.03	0.01	3	3	2	5	1	0	1	0	1	1	16
PYRACLOSTROBIN	175013-18-0	C19H18ClN3O4	PUMPKIN	0.05	0.04	3	1	0	1	1	0	1	0	1	3	16
DELTAMETHRIN	52918-63-5	C22H19Br2NO3	ZUCCHINI	0.03	0.01	3	3	2	5	1	0	1	0	1	1	16
PYRACLOSTROBIN	175013-18-0	C19H18ClN3O4	ZUCCHINI	0.05	0.04	3	1	0	1	1	0	1	0	1	3	16
PYRACLOSTROBIN	175013-18-0	C19H18ClN3O4	AÇAÍ	0.5	0.04	3	1	0	1	1	0	1	0	1	3	16
PYRACLOSTROBIN	175013-18-0	C19H18ClN3O4	SWISS CHARD	10	0.04	3	1	0	1	1	0	1	0	1	3	16
PYRACLOSTROBIN	175013-18-0	C19H18ClN3O4	ACEROLA	1.5	0.04	3	1	0	1	1	0	1	0	1	3	16
PYRACLOSTROBIN	175013-18-0	C19H18ClN3O4	WATERCRESS	10	0.04	3	1	0	1	1	0	1	0	1	3	16
PYRACLOSTROBIN	175013-18-0	C19H18ClN3O4	LETTUCE	10	0.04	3	1	0	1	1	0	1	0	1	3	16
DELTAMETHRIN	52918-63-5	C22H19Br2NO3	GARLIC	0.03	0.01	3	3	2	5	1	0	1	0	1	1	16
PYRACLOSTROBIN	175013-18-0	C19H18ClN3O4	GARLIC	0.5	0.04	3	1	0	1	1	0	1	0	1	3	16
PYRACLOSTROBIN	175013-18-0	C19H18ClN3O4	WILD CHICORY	10	0.04	3	1	0	1	1	0	1	0	1	3	16
[truncated: 4,443 more rows]
